# Supplementary material for: Toxocara canis Infection Alters mRNA Expression Profiles of Peripheral Blood Mononuclear Cells in Beagle Dogs at the Lung Infection Period
Source: Animals (Basel). 2022 Jun 10;12(12):1517. doi: 10.3390/ani12121517 (PMC9219457; doi:10.3390/ani12121517)
Supplement: Supplementary file 1 [file animals-12-01517-s001.zip › Table S1.xlsx]

## Sheet: Sheet1
Table S1. The specific primers used for 10 selected genes in qRT-PCR analysis.
Gene name	primers	NCBI accession
IL13RA1	F 5'-AAGCCCTGACACCAACTATAC-3'	403623
	R 5'-CAACCAATGTGTTGACCTTCTC-3'
CCR1	F 5'-TCCCTGGTGTTCATCATTGG-3'	484791
	R 5'-GCCAGGTTGAGAAGGTAGATG-3'
FAS	F 5'-GGCGCGTATCACACCTTAAT-3'	486469
	R 5'-TAACTGGCAACGTCCTTCTG-3'
CSF2RB	F 5'-AGGACCTCCTGATCGATACTAC-3'	481276
	R 5'-CTTGTAGGCCACCTCAAACT-3'
TNFRSF1A	F 5'-CAGGGTGAAGAGAGCTATTCTG-3'	403634
	R 5'-GGACAGTCATTGTACAGGTAGG-3'
TNFRSF1B	F 5'-GATCGGACTGATTGTAGGTGTG-3'	487437
	R 5'-CAGAAGGGCTTCTTCTTCTTCT-3'
CD4	F 5'-GGAAAGGTCCAGGGAACAAA-3'	403931
	R 5'-TGGCTCTGGGAGATGATACA-3'
CSF3R	F 5'-TTCCTAGAGAGCAGAGAGAACA-3'	607605
	R 5'-ATCTCTTGGGAGTAGGCATAGA-3'
IL17RA	F 5'-CGAAATCTGACTCCTTCATCCC-3'	486759
	R 5'-GGGTCCATCTGATGCCAATTA-3'
CXCL8	F 5'-GGGACAAGAGCCAGAAAGAA-3'	403850
	R 5'-TCACAGAGAGCTGCAGAAAG-3'
L13A*	F 5'-GCCGGAAGGTTGTAGTCGT-3'	403680
	R 5'-GGAGGAAGGCCAGGTAATTC-3'
*L13A was considered to be internal control
