# Supplementary material for: Toxocara canis Infection Alters mRNA Expression Profiles of Peripheral Blood Mononuclear Cells in Beagle Dogs at the Lung Infection Period
Source: Animals (Basel). 2022 Jun 10;12(12):1517. doi: 10.3390/ani12121517 (PMC9219457; doi:10.3390/ani12121517)
Supplement: Supplementary file 1 [file animals-12-01517-s001.zip › Table S2.xlsx]

## Sheet: Sheet1
Table S2. The information of the differentially expressed mRNA according to padj < 0.05.
gene_id	gene_name	AS96hT	AS96hC	log2FoldChange	padj	gene_chr	gene_start	gene_end	gene_strand	gene_length	gene_biotype	gene_description	tf_family
ENSCAFG00000022709	-	210306	9550.76	4.46075	1.70565e-16	MT	70	1023	+	954	Mt_rRNA	-	-
ENSCAFG00000018784	-	99.4044	673.082	-2.76607	6.76032e-15	9	42915092	42918724	+	610	protein_coding	PF00276:Ribosomal protein L23|PF03939:Ribosomal protein L23, N-terminal domain	-
ENSCAFG00000022711	-	119784	5685.26	4.39711	1.28882e-14	MT	1091	2670	+	1580	Mt_rRNA	-	-
ENSCAFG00000022740	MT-ND6	21760	3486.24	2.64197	6.34357e-14	MT	13582	14109	-	528	protein_coding	-	-
ENSCAFG00000011340	HLX	108.162	1214.91	-3.48837	8.6686e-13	38	15539029	15542152	+	2347	protein_coding	-	-
ENSCAFG00000022730	COX3	306883	34550	3.15093	8.6686e-13	MT	8644	9427	+	784	protein_coding	-	-
ENSCAFG00000022726	MT-CO2	183939	27126	2.76149	1.67398e-11	MT	7034	7717	+	684	protein_coding	-	-
ENSCAFG00000022729	MT-ATP6	309102	41140.2	2.90946	2.12515e-11	MT	7964	8644	+	681	protein_coding	-	-
ENSCAFG00000019309	MMP25	191.375	2392.46	-3.6438	2.1877e-11	6	38130092	38140007	-	2213	protein_coding	PF00045:Hemopexin|PF00413:Matrixin|PF01471:Putative peptidoglycan binding domain	PG_binding_1
ENSCAFG00000022723	MT-CO1	893901	140816	2.66631	2.36929e-11	MT	5349	6893	+	1545	protein_coding	-	-
ENSCAFG00000022713	MT-ND1	102682	15821.2	2.69827	2.70588e-11	MT	2747	3703	+	957	protein_coding	-	-
ENSCAFG00000010932	-	283.582	3.82773	6.24652	1.46562e-10	35	24044188	24047810	-	885	protein_coding	PF00538:linker histone H1 and H5 family	-
ENSCAFG00000028460	-	1889.25	312.63	2.59446	3.88631e-10	JH373485.1	23482	27183	-	3031	lncRNA	-	-
ENSCAFG00000046313	-	416.542	18.0778	4.5237	9.46922e-10	8	40073628	40111048	+	1119	lncRNA	-	-
ENSCAFG00000008582	VCAN	219.592	6395.44	-4.86426	1.23063e-09	3	24119181	24239192	-	10901	protein_coding	PF07686:Immunoglobulin V-set domain|PF00084:Sushi repeat (SCR repeat)|PF00059:Lectin C-type domain|PF00193:Extracellular link domain|PF00008:EGF-like domain	Xlink
ENSCAFG00000022735	MT-ND4	212713	37705.1	2.49608	1.63409e-09	MT	10201	11578	+	1378	protein_coding	-	-
ENSCAFG00000000613	-	1429.94	43.6831	5.03084	1.71871e-09	12	1190571	1191736	-	207	protein_coding	-	-
ENSCAFG00000022739	ND5	73918.8	12714.9	2.53943	2.26418e-09	MT	11778	13598	+	1821	protein_coding	-	-
ENSCAFG00000022742	MT-CYB	96237.5	15455.4	2.63849	3.41404e-09	MT	14183	15322	+	1140	protein_coding	-	-
ENSCAFG00000024425	-	231.708	1937.6	-3.06276	3.46559e-09	1	102996366	103002325	-	2162	protein_coding	PF13895:Immunoglobulin domain|PF13927:Immunoglobulin domain	-
ENSCAFG00000006486	-	1952.25	562.723	1.79408	6.63639e-09	25	43826174	43826904	+	390	protein_coding	PF03939:Ribosomal protein L23, N-terminal domain|PF00276:Ribosomal protein L23	-
ENSCAFG00000031174	PPBP	228175	7600.57	4.90787	6.93137e-09	13	62526571	62528527	+	1280	protein_coding	PF00048:Small cytokines (intecrine/chemokine), interleukin-8 like	-
ENSCAFG00000006054	SLC16A3	255.714	1354.77	-2.40539	6.93137e-09	9	110345	117352	-	1790	protein_coding	PF07690:Major Facilitator Superfamily	MFS_1
ENSCAFG00000011168	NRGN	19237.6	733.227	4.71333	7.66549e-09	5	9673809	9679799	-	653	protein_coding	-	-
novel.388	-	3113.33	156.139	4.31748	9.46129e-09	14	26865129	26867819	+	1248	-	-	-
ENSCAFG00000023335	MMP8	104.427	1048.45	-3.32583	1.22068e-08	5	29035820	29046808	+	2958	protein_coding	PF01471:Putative peptidoglycan binding domain|PF00045:Hemopexin|PF00413:Matrixin	Hemopexin
ENSCAFG00000011394	KLHL25	118.219	738.325	-2.63395	1.23899e-08	3	49348982	49351663	-	1881	protein_coding	PF01344:Kelch motif|PF07707:BTB And C-terminal Kelch|PF00651:BTB/POZ domain	BACK
ENSCAFG00000011147	ESAM	10940.3	430.002	4.66897	1.74064e-08	5	9658937	9667141	+	1822	protein_coding	PF07686:Immunoglobulin V-set domain|PF13895:Immunoglobulin domain	V-set
ENSCAFG00000022732	MT-ND3	23864.3	3645.69	2.71058	1.8491e-08	MT	9496	9842	+	347	protein_coding	-	-
ENSCAFG00000015813	PADI2	227.444	1794.09	-2.98212	1.8491e-08	2	81116140	81145043	+	1905	protein_coding	PF08527:Protein-arginine deiminase (PAD) middle domain|PF08526:Protein-arginine deiminase (PAD) N-terminal domain|PF03068:Protein-arginine deiminase (PAD)	-
ENSCAFG00000012070	FGR	355.334	1785.6	-2.32927	2.669e-08	2	72680675	72690251	+	1650	protein_coding	PF00017:SH2 domain|PF00018:SH3 domain|PF07714:Protein tyrosine kinase	Pkinase_Tyr
ENSCAFG00000000178	LRP1	120.093	3196.03	-4.73802	3.05787e-08	10	1260719	1352271	+	14335	protein_coding	PF12662:Complement Clr-like EGF-like|PF00058:Low-density lipoprotein receptor repeat class B|PF16472:Domain of unknown function (DUF5050)|PF00057:Low-density lipoprotein receptor domain class A|PF14670:Coagulation Factor Xa inhibitory site	Ldl_recept_a
ENSCAFG00000001586	TREM2	15203.4	745.807	4.34921	3.05787e-08	12	9915677	9928174	-	3211	protein_coding	-	-
ENSCAFG00000022717	MT-ND2	85167.3	14597.8	2.54456	3.24978e-08	MT	3914	4957	+	1044	protein_coding	-	-
ENSCAFG00000022734	ND4L	15300.9	2446.31	2.64495	3.67657e-08	MT	9911	10207	+	297	protein_coding	-	-
ENSCAFG00000000610	-	27024.1	1133.9	4.57482	4.07873e-08	12	1182469	1188662	+	2189	protein_coding	-	-
ENSCAFG00000023401	CYP4F22	1442.17	12496.8	-3.115	4.07873e-08	20	46458620	46705789	-	6209	protein_coding	PF00067:Cytochrome P450	p450
ENSCAFG00000006089	SMOX	11437.2	610.346	4.22773	4.07873e-08	24	17252537	17300451	-	2498	protein_coding	PF01593:Flavin containing amine oxidoreductase	Amino_oxidase
ENSCAFG00000016633	HEPH	452.961	19.4133	4.54212	4.07873e-08	X	50989700	51101189	+	5146	protein_coding	-	-
ENSCAFG00000014612	-	162.602	928.22	-2.50855	4.07873e-08	37	24862946	24865030	-	2001	protein_coding	PF00001:7 transmembrane receptor (rhodopsin family)	7tm_1
novel.443	-	5370.22	200.136	4.74655	4.07873e-08	15	55194245	55304073	+	6454	-	-	-
novel.716	-	750.479	29.4074	4.67173	4.60646e-08	2	13130408	13337173	-	2205	-	PF00057:Low-density lipoprotein receptor domain class A	Ldl_recept_a
ENSCAFG00000008693	ADGRG3	14.1085	242.931	-4.0789	4.7676e-08	2	58781680	58802534	-	1680	protein_coding	PF01825:GPCR proteolysis site, GPS, motif|PF00002:7 transmembrane receptor (Secretin family)	7tm_2
ENSCAFG00000003895	HSD17B14	2616.42	133.862	4.28874	4.7676e-08	1	107518058	107536873	+	1128	protein_coding	PF00106:short chain dehydrogenase	adh_short
ENSCAFG00000018932	FHL1	1027.47	44.6926	4.52411	4.77763e-08	X	106590988	106604029	+	2408	protein_coding	PF00412:LIM domain	LIM
ENSCAFG00000013763	LTF	1326.68	8166.85	-2.62213	4.7839e-08	20	42231994	42263202	+	2416	protein_coding	PF00405:Transferrin	-
ENSCAFG00000018219	CSF1R	267.107	3387.97	-3.66704	5.09408e-08	4	58980788	59010510	+	3602	protein_coding	PF07714:Protein tyrosine kinase|PF00047:Immunoglobulin domain	Pkinase_Tyr
ENSCAFG00000010206	CTSE	13036.7	704.889	4.20894	5.16404e-08	38	2369265	2380459	-	1255	protein_coding	PF00026:Eukaryotic aspartyl protease|PF07966:A1 Propeptide	Asp
ENSCAFG00000039035	-	384.169	13.4181	4.83752	5.16404e-08	2	15162677	15165145	-	1525	lncRNA	-	-
ENSCAFG00000030509	-	207.005	978.165	-2.23925	5.30765e-08	1	102955537	102960403	+	2041	protein_coding	PF13895:Immunoglobulin domain|PF13927:Immunoglobulin domain	-
ENSCAFG00000002046	GNG11	45438.7	2050.68	4.46972	5.30765e-08	14	19426685	19431235	+	853	protein_coding	PF00631:GGL domain	-
novel.784	-	410.621	17.6631	4.53569	5.31637e-08	20	57075497	57079920	+	1988	-	-	-
ENSCAFG00000007027	FFAR2	1442.25	9223.31	-2.67707	5.31637e-08	1	117198289	117199284	-	996	protein_coding	PF00001:7 transmembrane receptor (rhodopsin family)	7tm_1
novel.1173	-	1302.94	68.9809	4.24147	5.54477e-08	3	65516400	65518072	+	789	-	-	-
ENSCAFG00000048097	-	190.043	7.36203	4.69892	5.99531e-08	34	36232839	36254255	+	1963	lncRNA	-	-
ENSCAFG00000017135	APOBR	902.358	3756.07	-2.05682	6.19515e-08	6	18248271	18254184	-	5581	protein_coding	-	-
ENSCAFG00000029897	-	119.626	1116.71	-3.21886	6.69757e-08	31	38203732	38249207	+	5880	protein_coding	PF00520:Ion transport protein	Ion_trans
ENSCAFG00000025296	CLEC1B	4867.38	271.256	4.16534	6.94777e-08	27	35919715	35964350	-	2979	protein_coding	PF00059:Lectin C-type domain	Lectin_C
ENSCAFG00000000283	TXLNB	545.418	38.1827	3.8324	7.05169e-08	1	31417538	31464624	-	2224	protein_coding	PF09728:Myosin-like coiled-coil protein	-
ENSCAFG00000020280	MORN5	665.56	35.2909	4.23664	7.15428e-08	9	60375742	60405188	-	4044	protein_coding	PF02493:MORN repeat	MORN
ENSCAFG00000005695	SPATA24	1204.99	83.417	3.85153	7.96372e-08	2	34719713	34724843	-	891	protein_coding	PF15175:Spermatogenesis-associated protein 24	-
ENSCAFG00000000426	LYZ	2360.13	25884.8	-3.45531	8.40324e-08	10	11346435	11351040	+	913	protein_coding	PF00062:C-type lysozyme/alpha-lactalbumin family	-
ENSCAFG00000017105	PIF1	7385.76	367.945	4.32701	8.61166e-08	30	29157119	29232043	-	4192	protein_coding	PF00076:RNA recognition motif. (a.k.a. RRM, RBD, or RNP domain)|PF05970:PIF1-like helicase	RRM_1
ENSCAFG00000013089	PLBD1	1077.93	11466.3	-3.4113	9.08936e-08	27	32030824	32081918	+	2525	protein_coding	PF04916:Phospholipase B	-
ENSCAFG00000011751	CD86	41.3439	469.5	-3.51442	1.05759e-07	33	25256267	25318087	+	1923	protein_coding	PF07686:Immunoglobulin V-set domain	V-set
ENSCAFG00000029125	SIRPB2	38.2456	389.681	-3.33978	1.11548e-07	24	19556759	19568942	+	1020	protein_coding	PF07686:Immunoglobulin V-set domain	V-set
ENSCAFG00000016060	RARA	986.252	3468.97	-1.81435	1.14468e-07	9	22254806	22289459	-	2544	protein_coding	-	-
novel.1680	-	5775.61	296.087	4.28543	1.14468e-07	7	17240362	17242887	-	947	-	-	-
ENSCAFG00000005609	XDH	45.6336	678.458	-3.90311	1.16096e-07	17	24901447	24971935	-	5734	protein_coding	PF00941:FAD binding domain in molybdopterin dehydrogenase|PF01799:[2Fe-2S] binding domain|PF03450:CO dehydrogenase flavoprotein C-terminal domain|PF01315:Aldehyde oxidase and xanthine dehydrogenase, a/b hammerhead domain|PF02738:Molybdopterin-binding domain of aldehyde dehydrogenase	-
ENSCAFG00000007649	MPEG1	204.632	2347.93	-3.52178	1.16096e-07	18	37531032	37533179	+	2148	protein_coding	PF01823:MAC/Perforin domain	-
ENSCAFG00000014603	TRIM9	2388.88	129.781	4.2031	1.25237e-07	8	27336063	27441445	-	3425	protein_coding	PF13920:Zinc finger, C3HC4 type (RING finger)|PF00041:Fibronectin type III domain|PF00643:B-box zinc finger|PF00622:SPRY domain	SPRY
ENSCAFG00000033547	-	207.932	4.03026	5.70712	1.25525e-07	16	12498728	12514581	+	688	lncRNA	-	-
ENSCAFG00000012477	ITGB5	1342.25	52.6155	4.67308	1.25525e-07	33	27797667	27912584	-	2566	protein_coding	PF07965:Integrin beta tail domain|PF00362:Integrin, beta chain|PF08725:Integrin beta cytoplasmic domain	-
ENSCAFG00000029158	ZNF385A	61.1194	538.893	-3.15104	1.28373e-07	27	928349	947186	+	1730	protein_coding	PF12874:Zinc-finger of C2H2 type	-
ENSCAFG00000005365	DGAT2	246.888	2983.67	-3.59532	1.37887e-07	21	22834518	22851260	-	1425	protein_coding	PF03982:Diacylglycerol acyltransferase	-
ENSCAFG00000010231	KCNQ1	65.8409	458.681	-2.79908	1.38696e-07	18	46518908	46830043	+	4305	protein_coding	-	-
ENSCAFG00000022744	-	1009.21	186.565	2.4343	1.94377e-07	MT	15392	15457	-	66	Mt_tRNA	-	-
ENSCAFG00000006673	PPP1R3B	274.553	3190.38	-3.53737	1.9743e-07	16	35372859	35381921	+	2137	protein_coding	PF03370:Carbohydrate/starch-binding module (family 21)	-
ENSCAFG00000018209	EPN2	95.3478	632.596	-2.73495	2.0739e-07	5	40872006	40919416	-	3815	protein_coding	PF01417:ENTH domain	-
ENSCAFG00000011383	CMKLR1	0	124.615	-9.1163	2.1915e-07	26	18532479	18533576	+	1098	protein_coding	PF00001:7 transmembrane receptor (rhodopsin family)	7tm_1
ENSCAFG00000002432	TSPAN13	10214.6	640.758	3.99467	2.1915e-07	14	31261240	31291679	+	813	protein_coding	PF00335:Tetraspanin family	Tetraspannin
ENSCAFG00000001254	EGR1	1033.34	11061	-3.41968	2.1915e-07	11	26046228	26048575	+	1629	protein_coding	PF11928:Domain of unknown function (DUF3446)|PF11914:Domain of unknown function (DUF3432)	-
ENSCAFG00000019937	KIAA0513	151.368	1189.06	-2.97499	2.1915e-07	5	67474507	67544681	-	4140	protein_coding	-	-
ENSCAFG00000013904	BCL6	554.029	4023.82	-2.86005	2.19907e-07	34	20113322	20124704	-	3331	protein_coding	PF00651:BTB/POZ domain	BTB
ENSCAFG00000009407	LPCAT2	143.373	1696.77	-3.56735	2.28463e-07	2	60388557	60469199	-	2063	protein_coding	PF01553:Acyltransferase|PF13499:EF-hand domain pair	Acyltransferase
ENSCAFG00000028603	-	10.4217	304.304	-4.86208	2.28463e-07	1	105722367	105784372	-	1583	protein_coding	-	-
ENSCAFG00000013162	TAGLN	1507.73	73.6381	4.35424	2.31522e-07	5	16390573	16397207	-	1337	protein_coding	PF00307:Calponin homology (CH) domain|PF00402:Calponin family repeat	CH
novel.1655	-	682.68	43.6761	3.96315	2.40328e-07	7	32853351	32880004	+	2761	-	-	-
ENSCAFG00000044594	-	1588.48	121.216	3.70971	2.43025e-07	1	96541021	96545806	-	4045	lncRNA	-	-
ENSCAFG00000042130	-	317.879	16.1821	4.29367	2.58325e-07	15	33121870	33128635	+	1163	lncRNA	-	-
ENSCAFG00000031961	PPIC	47246.5	2981.64	3.98607	2.60723e-07	11	12883113	12889427	-	890	protein_coding	PF00160:Cyclophilin type peptidyl-prolyl cis-trans isomerase/CLD	Pro_isomerase
ENSCAFG00000032583	METTL7A	23732.4	1490.71	3.99273	2.83985e-07	27	3857454	3866448	-	1538	protein_coding	PF08241:Methyltransferase domain	Methyltransf_11
ENSCAFG00000003102	AQP1	18423.2	895.935	4.36185	3.06607e-07	14	43578721	43605720	+	3885	protein_coding	-	-
novel.1123	-	2941.61	132.258	4.47574	3.11511e-07	28	22653968	22666987	-	5226	-	-	-
ENSCAFG00000002758	SLC44A1	10478	584.206	4.16475	3.11511e-07	11	61120176	61312590	+	3118	protein_coding	-	-
ENSCAFG00000013733	GATM	1153.79	46.5795	4.6272	3.42477e-07	30	11723519	11742214	-	2612	protein_coding	-	-
ENSCAFG00000018418	RHBDL3	21.9243	289.463	-3.7256	3.42632e-07	9	40633277	40675234	-	1187	protein_coding	PF01694:Rhomboid family	Rhomboid
ENSCAFG00000031157	GP6	12173.6	772.243	3.9785	4.24127e-07	1	102585544	102613905	+	3820	protein_coding	PF13895:Immunoglobulin domain	-
ENSCAFG00000048561	SVIP	9215.41	429.35	4.42384	4.26099e-07	21	44408474	44415739	-	2606	protein_coding	-	-
novel.1094	-	462.182	16.273	4.83011	4.38532e-07	28	5714598	5716362	+	1317	-	-	-
novel.1121	-	2914.4	145.026	4.3285	4.41295e-07	28	23138725	23167445	-	1187	-	-	-
novel.1705	-	360.712	13.7306	4.72572	4.41295e-07	8	18904548	18925046	+	2029	-	-	-
ENSCAFG00000011389	-	269.442	9.22754	4.87085	4.41295e-07	34	13037159	13037588	-	318	protein_coding	PF01283:Ribosomal protein S26e	-
ENSCAFG00000018575	EPB41L3	16.4942	362.289	-4.48323	4.41295e-07	7	71747333	71868751	-	4857	protein_coding	PF09379:FERM N-terminal domain|PF09380:FERM C-terminal PH-like domain|PF05902:4.1 protein C-terminal domain (CTD)|PF08736:FERM adjacent (FA)|PF04382:SAB domain|PF00373:FERM central domain	Band_41
ENSCAFG00000018515	MARCHF2	57791.7	3656.93	3.98213	4.70577e-07	20	52980002	52990470	+	1546	protein_coding	PF12906:RING-variant domain	-
novel.66	-	604.58	40.2027	3.91314	4.70577e-07	1	8323489	8350787	-	3935	-	-	-
ENSCAFG00000001856	STEAP4	25.2389	351.986	-3.79609	4.71717e-07	14	14321757	14327720	-	2220	protein_coding	PF01794:Ferric reductase like transmembrane component|PF03807:NADP oxidoreductase coenzyme F420-dependent	F420_oxidored
ENSCAFG00000040874	-	431.764	16.7799	4.68973	4.74092e-07	5	6024302	6029357	-	1735	lncRNA	-	-
ENSCAFG00000004948	DLEC1	76.9683	1048.28	-3.7622	5.27015e-07	23	7813546	7889324	+	5503	protein_coding	-	-
ENSCAFG00000013968	CD163	9.90357	207.359	-4.43272	5.44482e-07	27	37669827	37753106	+	6024	protein_coding	PF00530:Scavenger receptor cysteine-rich domain	SRCR
ENSCAFG00000028553	PDLIM1	35244.5	2057.55	4.0984	5.46693e-07	28	8771186	8801354	-	978	protein_coding	PF15936:Domain of unknown function (DUF4749)|PF00412:LIM domain|PF00595:PDZ domain (Also known as DHR or GLGF)	PDZ
ENSCAFG00000006540	TF	247.959	11.0771	4.48378	5.67303e-07	23	30595704	30683845	+	4766	protein_coding	PF00405:Transferrin	-
ENSCAFG00000003886	PLEKHA4	1388.92	61.4537	4.49567	5.88829e-07	1	107492587	107517800	+	2343	protein_coding	PF00169:PH domain	PH
ENSCAFG00000001091	TGFBI	2295.67	18440.6	-3.00597	6.43681e-07	11	23938453	23971607	+	2380	protein_coding	PF02469:Fasciclin domain	-
ENSCAFG00000009978	ETS2	567.257	5132.25	-3.17712	6.50733e-07	31	33839010	33860330	+	2482	protein_coding	-	-
ENSCAFG00000001968	-	1121.41	347.262	1.69077	6.59251e-07	10	34660609	34661079	+	471	protein_coding	PF03939:Ribosomal protein L23, N-terminal domain|PF00276:Ribosomal protein L23	-
ENSCAFG00000014928	PDE4C	57.5578	266.891	-2.2218	6.82434e-07	20	44742161	44791053	+	2935	protein_coding	PF00233:3'5'-cyclic nucleotide phosphodiesterase	-
ENSCAFG00000014615	CXCR2	141.528	695.426	-2.2906	6.92784e-07	37	24843171	24844247	+	1077	protein_coding	PF00001:7 transmembrane receptor (rhodopsin family)	7tm_1
ENSCAFG00000024473	MEFV	22.7226	339.575	-3.91087	7.26142e-07	6	37970608	37983737	+	3052	protein_coding	PF02758:PAAD/DAPIN/Pyrin domain|PF00622:SPRY domain|PF13765:SPRY-associated domain|PF00643:B-box zinc finger	PAAD_DAPIN
ENSCAFG00000018169	CCL14	2779.1	198.911	3.80392	7.33261e-07	9	37782933	37785531	+	397	protein_coding	PF00048:Small cytokines (intecrine/chemokine), interleukin-8 like	-
ENSCAFG00000020220	-	77.4941	751.503	-3.27187	7.52449e-07	5	77795228	77799904	+	1132	protein_coding	PF00089:Trypsin	Trypsin
ENSCAFG00000042823	-	530.237	27.7905	4.25178	8.13835e-07	22	2819735	2834097	-	1127	lncRNA	-	-
ENSCAFG00000018576	NIM1K	1269.69	78.3039	4.01659	8.78115e-07	4	66662951	66705908	-	2225	protein_coding	-	-
ENSCAFG00000020088	LCN2	13.6073	324.455	-4.61427	8.78115e-07	9	55328133	55332038	-	843	protein_coding	PF00061:Lipocalin / cytosolic fatty-acid binding protein family	-
novel.892	-	3914.24	335.258	3.54538	9.31853e-07	23	49732228	49752068	+	3018	-	-	-
ENSCAFG00000025524	-	805.245	5132.53	-2.67234	9.70976e-07	24	19095911	19135477	-	3027	protein_coding	-	-
ENSCAFG00000002797	KLF4	77.1063	897.891	-3.54523	1.03436e-06	11	62882767	62928251	-	1548	protein_coding	-	-
ENSCAFG00000016881	ITGAM	1079.88	9282.26	-3.10363	1.03436e-06	6	16808971	16996286	-	11495	protein_coding	PF01839:FG-GAP repeat|PF08441:Integrin alpha|PF00092:von Willebrand factor type A domain	VWA
ENSCAFG00000020263	PTGS1	18117.8	1088.84	4.05644	1.03436e-06	9	60195124	60216819	-	3201	protein_coding	PF03098:Animal haem peroxidase	An_peroxidase
ENSCAFG00000004095	EHD2	3348.25	235.556	3.82901	1.05866e-06	1	108318680	108345885	-	2232	protein_coding	PF00350:Dynamin family|PF16880:N-terminal EH-domain containing protein|PF12763:Cytoskeletal-regulatory complex EF hand	-
novel.1450	-	283.378	10.5566	4.75341	1.05866e-06	4	7822579	7836998	+	5268	-	-	-
ENSCAFG00000031860	H2AC6	2697.51	185.245	3.86362	1.10726e-06	35	24067113	24067505	+	393	protein_coding	PF00125:Core histone H2A/H2B/H3/H4|PF16211:C-terminus of histone H2A	Histone
ENSCAFG00000032162	-	35.222	278.832	-2.97899	1.11139e-06	1	105445019	105472196	+	3680	protein_coding	PF07686:Immunoglobulin V-set domain|PF13895:Immunoglobulin domain	V-set
ENSCAFG00000000615	MPIG6B	22231.9	1211.84	4.19731	1.12302e-06	12	1202721	1204655	+	905	protein_coding	PF15096:G6B family	-
ENSCAFG00000016896	TGFB1I1	159.811	4.62951	5.1024	1.15209e-06	6	16775836	16780935	-	1395	protein_coding	PF03535:Paxillin family|PF00412:LIM domain	LIM
ENSCAFG00000015246	PLD1	83.1071	828.706	-3.32146	1.16878e-06	34	35921058	36121631	-	5662	protein_coding	-	-
ENSCAFG00000003532	AASS	5.61931	175.24	-4.88427	1.16878e-06	14	59951216	60000212	-	3212	protein_coding	PF03435:Saccharopine dehydrogenase NADP binding domain|PF16653:Saccharopine dehydrogenase C-terminal domain|PF05222:Alanine dehydrogenase/PNT, N-terminal domain	Saccharop_dh
novel.1503	-	2163.57	96.3458	4.48812	1.30004e-06	4	86967614	86977745	-	4068	-	-	-
ENSCAFG00000031198	SH2B2	246.583	1088.94	-2.14276	1.30004e-06	6	7795373	7819843	-	3224	protein_coding	PF00169:PH domain|PF00017:SH2 domain|PF08916:Phenylalanine zipper	SH2
ENSCAFG00000030466	-	650.33	3871.92	-2.57361	1.32946e-06	6	31227947	31257708	+	1761	protein_coding	PF10601:LITAF-like zinc ribbon domain	-
ENSCAFG00000030025	FGL2	641.778	5436.46	-3.08269	1.39866e-06	18	17331780	17335401	-	1506	protein_coding	PF00147:Fibrinogen beta and gamma chains, C-terminal globular domain	Fibrinogen_C
ENSCAFG00000041996	-	15.8379	375.504	-4.59835	1.41216e-06	8	30063043	30063837	-	498	protein_coding	PF00210:Ferritin-like domain	Ferritin
ENSCAFG00000008723	SPI1	1826.32	7225.69	-1.98415	1.42339e-06	18	42253811	42269727	+	2027	protein_coding	PF00178:Ets-domain	Ets
ENSCAFG00000005139	JMJD6	15289.6	1255.36	3.60632	1.54423e-06	9	4037439	4076123	+	4272	protein_coding	-	-
ENSCAFG00000014333	S100P	207.705	850.361	-2.0283	1.55241e-06	3	58804751	58807258	+	453	protein_coding	-	-
ENSCAFG00000014145	ITGA2B	96235.3	5682.24	4.08201	1.6134e-06	9	19050001	19063992	+	4132	protein_coding	PF01839:FG-GAP repeat|PF08441:Integrin alpha	FG-GAP
novel.357	-	213.271	8.0971	4.72132	1.68693e-06	13	62521769	62522387	+	398	-	-	-
ENSCAFG00000000535	MYCT1	1161.6	74.5328	3.96288	1.69623e-06	1	42830099	42925680	+	6977	protein_coding	-	-
ENSCAFG00000049215	-	145.56	751.476	-2.36386	1.70827e-06	12	47131671	47132992	-	336	protein_coding	-	-
ENSCAFG00000031832	CCDC115	19823.4	1474.65	3.74872	1.8312e-06	25	19027342	19030887	+	809	protein_coding	-	-
ENSCAFG00000014879	LRRC25	43.5211	396.193	-3.19345	1.83501e-06	20	44627366	44630950	+	1227	protein_coding	PF13855:Leucine rich repeat	-
ENSCAFG00000044027	-	478.006	43.2819	3.46183	1.8387e-06	35	24066399	24066779	-	381	protein_coding	PF00125:Core histone H2A/H2B/H3/H4	Histone
ENSCAFG00000028523	-	1165.01	80.5082	3.85416	1.85443e-06	15	13446000	13447589	-	1590	lncRNA	-	-
ENSCAFG00000031494	-	806.46	55.3784	3.86355	1.96802e-06	35	24131296	24131676	-	381	protein_coding	PF00125:Core histone H2A/H2B/H3/H4	Histone
ENSCAFG00000012144	MAP3K6	14.6111	148.32	-3.34636	1.96802e-06	2	72905244	72917057	+	4905	protein_coding	PF00069:Protein kinase domain|PF13281:Domain of unknown function (DUF4071)	Pkinase
novel.90	-	80.7744	2.6646	4.96679	2.17957e-06	1	72731197	72733255	-	2059	-	-	-
ENSCAFG00000034030	-	2151.6	141.945	3.92203	2.2557e-06	15	33020196	33097087	+	3032	lncRNA	-	-
ENSCAFG00000004264	ENKUR	230.411	6.75203	5.08555	2.29402e-06	2	8497726	8522294	+	1170	protein_coding	PF13864:Calmodulin-binding	-
ENSCAFG00000001898	CDK14	126.654	6.59427	4.2763	2.53621e-06	14	16440383	17005727	+	3278	protein_coding	PF00069:Protein kinase domain	Pkinase
ENSCAFG00000008527	GUCY1A1	1705.81	107.387	3.99054	2.53621e-06	15	53174157	53234533	+	2612	protein_coding	PF07700:Haem-NO-binding|PF00211:Adenylate and Guanylate cyclase catalytic domain|PF07701:Heme NO binding associated	Guanylate_cyc
ENSCAFG00000029252	RND3	21.109	514.159	-4.61085	2.5885e-06	19	51891494	51909033	-	944	protein_coding	PF00071:Ras family	Ras
ENSCAFG00000042259	-	0	78.7353	-8.4541	2.5885e-06	14	47503594	47542332	+	1264	lncRNA	-	-
ENSCAFG00000013184	PDCD1	1703.57	85.051	4.32258	2.78771e-06	25	51608173	51618723	-	1764	protein_coding	-	-
ENSCAFG00000002548	-	721.127	195.708	1.87996	2.78771e-06	12	32443065	32443535	-	471	protein_coding	PF03939:Ribosomal protein L23, N-terminal domain|PF00276:Ribosomal protein L23	-
ENSCAFG00000014146	ZNF385B	724.357	67.2188	3.43098	2.80747e-06	36	22918832	23203215	-	1839	protein_coding	PF12874:Zinc-finger of C2H2 type	-
ENSCAFG00000000479	KCNC2	145.68	6.76547	4.42009	2.83964e-06	10	15643962	15818097	-	1998	protein_coding	PF02214:BTB/POZ domain|PF00520:Ion transport protein	Ion_trans
ENSCAFG00000002115	RLN2	486.372	30.808	3.98252	2.83964e-06	1	93500682	93505098	-	534	protein_coding	PF00049:Insulin/IGF/Relaxin family	-
ENSCAFG00000010369	AZIN2	6738.66	458.917	3.87568	2.85215e-06	2	68286195	68323710	-	2918	protein_coding	PF00278:Pyridoxal-dependent decarboxylase, C-terminal sheet domain|PF02784:Pyridoxal-dependent decarboxylase, pyridoxal binding domain	-
ENSCAFG00000017455	GAS7	47.1416	412.185	-3.13192	2.94014e-06	5	34339098	34457164	-	1777	protein_coding	PF00611:Fes/CIP4, and EFC/F-BAR homology domain|PF16623:Unstructured linker region between on GAS7 protein|PF00397:WW domain	WW
ENSCAFG00000045141	-	81.0885	1.93088	5.38953	2.97822e-06	27	8093485	8097672	+	1912	lncRNA	-	-
ENSCAFG00000015898	RBM47	87.9736	521.912	-2.57234	3.01184e-06	3	71985831	72132918	+	2399	protein_coding	PF00076:RNA recognition motif. (a.k.a. RRM, RBD, or RNP domain)	RRM_1
ENSCAFG00000013805	CCR1	754.067	4288.59	-2.50818	3.05376e-06	20	42421356	42426958	+	1475	protein_coding	PF00001:7 transmembrane receptor (rhodopsin family)	7tm_1
novel.1425	-	2359.04	174.705	3.75489	3.10519e-06	37	16110944	16113917	-	2974	-	-	-
ENSCAFG00000019574	ACOT7	7362.49	813.874	3.17706	3.18406e-06	5	60153616	60239239	-	1967	protein_coding	PF03061:Thioesterase superfamily	4HBT
ENSCAFG00000019449	SLC9A3R2	388.892	38.2379	3.33958	3.33789e-06	6	38905635	38942774	-	1612	protein_coding	PF00595:PDZ domain (Also known as DHR or GLGF)|PF09007:EBP50, C-terminal	PDZ
novel.1769	-	56217.8	3883.14	3.85572	3.3709e-06	9	9179550	9182465	+	2916	-	-	-
ENSCAFG00000006496	MITF	7.9641	257.079	-5.04589	3.5005e-06	20	21612927	21870578	+	2118	protein_coding	PF15951:MITF/TFEB/TFEC/TFE3 N-terminus|PF00010:Helix-loop-helix DNA-binding domain|PF11851:Domain of unknown function (DUF3371)	HLH
ENSCAFG00000013940	CLEC4E	52.0574	565.422	-3.44394	3.75808e-06	27	37563038	37568463	-	898	protein_coding	PF00059:Lectin C-type domain	Lectin_C
ENSCAFG00000015493	NLRP1	143.443	1830.42	-3.67721	3.85987e-06	5	31266621	31299304	+	4472	protein_coding	PF13553:Function to find|PF05729:NACHT domain|PF00619:Caspase recruitment domain	NACHT
novel.634	-	1033.75	70.0558	3.88419	3.86719e-06	18	48714451	48730675	-	1211	-	-	-
ENSCAFG00000043280	-	487.853	36.3255	3.74388	4.29586e-06	20	58001319	58023057	+	2217	protein_coding	PF00017:SH2 domain|PF00640:Phosphotyrosine interaction domain (PTB/PID)	PID
ENSCAFG00000044704	-	284.486	11.7347	4.59174	4.29586e-06	6	16256045	16262094	+	1547	lncRNA	-	-
ENSCAFG00000001296	GRAP2	7068.43	566.926	3.63991	4.31755e-06	10	25157841	25220222	-	2562	protein_coding	PF00017:SH2 domain|PF00018:SH3 domain	SH2
ENSCAFG00000004277	PTGIR	843.025	49.4286	4.0893	4.41477e-06	1	109274988	109277584	+	627	protein_coding	-	-
ENSCAFG00000015756	SLC6A12	116.461	4.32638	4.74029	4.49877e-06	27	42270448	42336464	-	5940	protein_coding	PF00209:Sodium:neurotransmitter symporter family	SNF
novel.1257	-	326.723	15.5258	4.39517	4.52941e-06	31	32659900	32661937	+	1272	-	-	-
ENSCAFG00000009005	CYP26B1	100.884	3.56952	4.81679	4.59329e-06	17	50633413	50653894	+	5390	protein_coding	PF00067:Cytochrome P450	p450
ENSCAFG00000024187	DPEP2	1021.8	61.8577	4.04394	4.84451e-06	5	81506330	81511175	+	1774	protein_coding	PF01244:Membrane dipeptidase (Peptidase family M19)	-
novel.1765	-	10.8502	188.389	-4.06953	4.91696e-06	9	4090315	4094294	+	1256	-	-	-
ENSCAFG00000016584	HK3	466.551	2284.49	-2.28899	4.91696e-06	4	36472949	36529903	+	2995	protein_coding	PF03727:Hexokinase|PF00349:Hexokinase	-
ENSCAFG00000029230	GP1BB	8005.57	462.951	4.11165	4.91696e-06	26	29528366	29568522	-	744	protein_coding	PF01462:Leucine rich repeat N-terminal domain	-
ENSCAFG00000005811	FMNL2	70.2518	391.111	-2.48204	5.11208e-06	19	53386346	53644600	+	3940	protein_coding	PF06367:Diaphanous FH3 Domain|PF02181:Formin Homology 2 Domain|PF06371:Diaphanous GTPase-binding Domain	FH2
ENSCAFG00000046583	-	384.744	6.42458	5.89731	5.22709e-06	26	25799292	25808496	+	372	protein_coding	PF07686:Immunoglobulin V-set domain	V-set
novel.1733	-	1074.73	113.581	3.24259	5.29266e-06	8	13316113	13333303	-	1360	-	-	-
ENSCAFG00000014968	-	712.82	2100.26	-1.56025	5.35942e-06	7	80937643	80938650	-	471	protein_coding	PF00160:Cyclophilin type peptidyl-prolyl cis-trans isomerase/CLD	Pro_isomerase
ENSCAFG00000025580	FRY	210.094	1493.54	-2.83104	5.39862e-06	25	7833263	8166494	-	9274	protein_coding	PF14228:Cell morphogenesis central region|PF14225:Cell morphogenesis C-terminal|PF14222:Cell morphogenesis N-terminal	-
ENSCAFG00000007288	CRYL1	2500.7	237.169	3.39758	5.40266e-06	25	17562926	17733630	+	1780	protein_coding	PF00725:3-hydroxyacyl-CoA dehydrogenase, C-terminal domain|PF02737:3-hydroxyacyl-CoA dehydrogenase, NAD binding domain	3HCDH_N
ENSCAFG00000005909	RASGRP4	279.265	1338.52	-2.26098	5.68785e-06	1	114584006	114598568	+	3710	protein_coding	PF00617:RasGEF domain|PF00130:Phorbol esters/diacylglycerol binding domain (C1 domain)	C1_1
ENSCAFG00000009609	TMEM117	1306.83	89.4281	3.86875	5.72728e-06	27	9782805	10235028	-	2718	protein_coding	PF15113:TMEM117 protein family	-
ENSCAFG00000014920	ECE1	192.006	796.821	-2.05089	6.06479e-06	2	77678686	77792114	+	2774	protein_coding	PF01431:Peptidase family M13|PF05649:Peptidase family M13	-
ENSCAFG00000014354	VSIR	1512.46	6426.56	-2.0875	6.16527e-06	4	22459363	22530687	-	2509	protein_coding	PF07686:Immunoglobulin V-set domain	V-set
ENSCAFG00000013723	SHF	112.075	4.95832	4.47201	6.24374e-06	30	11590211	11609837	-	1896	protein_coding	PF00017:SH2 domain	SH2
ENSCAFG00000003252	AOAH	672.909	4378.21	-2.70164	6.29887e-06	14	47894806	48053301	-	2528	protein_coding	PF00657:GDSL-like Lipase/Acylhydrolase	Lipase_GDSL
ENSCAFG00000009247	WDFY3	77.5587	792.961	-3.35803	6.41912e-06	32	8433080	8695859	-	12130	protein_coding	PF14844:PH domain associated with Beige/BEACH|PF01363:FYVE zinc finger|PF15787:Domain of unknown function (DUF4704)|PF02138:Beige/BEACH domain	Beach
novel.1424	-	41.875	0	8.09272	6.45338e-06	37	16043326	16053100	-	746	-	-	-
ENSCAFG00000003841	MGAM	333.271	3596.71	-3.43285	6.54266e-06	16	7125114	7260241	-	7097	protein_coding	PF00088:Trefoil (P-type) domain|PF01055:Glycosyl hydrolases family 31|PF16863:N-terminal barrel of NtMGAM and CtMGAM, maltase-glucoamylase	Glyco_hydro_31
ENSCAFG00000011857	SLAMF9	289.513	1197.92	-2.05292	6.65436e-06	38	22199494	22202299	+	1307	protein_coding	-	-
ENSCAFG00000017628	C20H19orf38	112.256	750.257	-2.74337	6.65436e-06	20	50373622	50386594	-	1739	protein_coding	-	-
ENSCAFG00000002824	SH3BGRL2	5127.58	339.723	3.91578	6.65436e-06	12	40597149	40654005	+	1387	protein_coding	PF04908:SH3-binding, glutamic acid-rich protein	-
ENSCAFG00000013633	B2M	331804	55000	2.59282	6.65969e-06	30	11331569	11337997	+	855	protein_coding	PF07654:Immunoglobulin C1-set domain	C1-set
ENSCAFG00000019715	POLR3K	3528.64	362.326	3.28312	6.80421e-06	6	40417051	40419917	+	667	protein_coding	PF01096:Transcription factor S-II (TFIIS)|PF02150:RNA polymerases M/15 Kd subunit	-
ENSCAFG00000009035	PFKM	535.995	42.0074	3.67458	6.82671e-06	27	6620300	6663670	-	3240	protein_coding	PF00365:Phosphofructokinase	PFK
ENSCAFG00000017326	CNN1	275.717	18.1773	3.91341	6.82671e-06	20	49831265	49837385	-	1064	protein_coding	PF00402:Calponin family repeat|PF00307:Calponin homology (CH) domain	CH
ENSCAFG00000014076	CTSH	723.442	3197.12	-2.14317	6.83748e-06	3	58103291	58113718	+	971	protein_coding	PF00112:Papain family cysteine protease|PF08246:Cathepsin propeptide inhibitor domain (I29)	Peptidase_C1
ENSCAFG00000004856	PROSER2	951.231	66.8736	3.83059	6.83748e-06	2	24512531	24550709	-	1746	protein_coding	PF15385:Specifically androgen-regulated gene protein	-
ENSCAFG00000000975	NFAM1	317.587	2018.17	-2.66835	6.8649e-06	10	23008393	23045565	+	1147	protein_coding	-	-
ENSCAFG00000009114	SLC25A37	278.313	1184.63	-2.0931	7.14938e-06	25	33894132	33965398	-	1282	protein_coding	PF00153:Mitochondrial carrier protein	Mito_carr
ENSCAFG00000014345	FN1	884.279	12961.6	-3.87425	7.22436e-06	37	22420428	22523123	-	9355	protein_coding	PF00039:Fibronectin type I domain|PF00040:Fibronectin type II domain|PF00041:Fibronectin type III domain	fn3
ENSCAFG00000015172	CD9	39345.8	3385.18	3.5389	7.23596e-06	27	38742963	38774576	-	980	protein_coding	PF00335:Tetraspanin family	Tetraspannin
ENSCAFG00000029280	TSPAN19	435.284	36.4279	3.58358	7.23916e-06	15	26596408	26616798	-	1074	protein_coding	PF00335:Tetraspanin family	Tetraspannin
novel.1813	-	64.2774	3.84132	4.0214	7.49088e-06	9	13102508	13105402	-	828	-	-	-
ENSCAFG00000024903	MAFB	385.037	6845.89	-4.15323	7.49088e-06	24	28770944	28774948	-	1828	protein_coding	PF03131:bZIP Maf transcription factor	bZIP_Maf
ENSCAFG00000005852	-	95.6239	1294.6	-3.76372	7.59157e-06	2	35791440	35792559	-	1119	pseudogene	-	-
ENSCAFG00000013058	DUSP12	10293.8	665.415	3.9512	7.59157e-06	38	20912546	20921125	-	1914	protein_coding	PF00782:Dual specificity phosphatase, catalytic domain	DSPc
ENSCAFG00000042542	ICAM3	557.744	1956	-1.81126	8.01768e-06	20	50777467	50783787	+	1653	protein_coding	PF03921:Intercellular adhesion molecule (ICAM), N-terminal domain	-
ENSCAFG00000005843	LTBP1	3129.52	271.972	3.52447	8.06381e-06	17	26130781	26521779	+	6832	protein_coding	-	-
ENSCAFG00000008235	CPA3	251.126	11.1462	4.5002	8.25612e-06	23	43679361	43748213	+	3470	protein_coding	PF02244:Carboxypeptidase activation peptide|PF00246:Zinc carboxypeptidase	-
ENSCAFG00000019593	-	92.1936	2.9255	4.95462	8.25612e-06	6	39477543	39479859	+	2166	protein_coding	PF00089:Trypsin	Trypsin
ENSCAFG00000020152	IL34	1206.05	82.7807	3.86281	8.36706e-06	5	76555214	76625012	+	2644	protein_coding	PF15036:Interleukin 34	-
ENSCAFG00000029801	DUSP26	2826.39	149.116	4.24397	8.80915e-06	16	31115475	31132033	+	1087	protein_coding	PF00782:Dual specificity phosphatase, catalytic domain	DSPc
ENSCAFG00000015606	F2RL3	3985.99	251.946	3.98306	8.98364e-06	20	45738587	45740473	-	1594	protein_coding	PF00001:7 transmembrane receptor (rhodopsin family)	7tm_1
ENSCAFG00000007277	IL1RN	96.9097	766.058	-2.9884	9.17624e-06	17	37212751	37249329	+	1646	protein_coding	PF00340:Interleukin-1 / 18	-
novel.1599	-	99.2487	2.63073	5.20916	9.36228e-06	6	74932788	75043868	+	2328	-	-	-
ENSCAFG00000011693	KLHDC8B	2409.02	128.696	4.22511	9.63109e-06	20	40023411	40026552	-	1207	protein_coding	PF01344:Kelch motif|PF13964:Kelch motif	Kelch_1
ENSCAFG00000019943	CRISPLD2	269.473	1738.68	-2.68753	9.77493e-06	5	67645179	67692122	-	2061	protein_coding	-	-
ENSCAFG00000032614	-	258.353	1255.36	-2.27988	9.84904e-06	12	9939871	9946482	-	1117	protein_coding	PF07686:Immunoglobulin V-set domain	V-set
ENSCAFG00000036642	-	213.381	12.5241	4.09075	9.84904e-06	1	55211873	55221715	+	1711	lncRNA	-	-
ENSCAFG00000012856	TDRKH	205.37	13.8911	3.8815	9.84904e-06	17	60795813	60805449	-	1844	protein_coding	PF00567:Tudor domain|PF00013:KH domain	KH_1
ENSCAFG00000007758	GALNT6	383.306	1758.55	-2.19924	9.97218e-06	27	3507333	3537480	+	3116	protein_coding	PF00652:Ricin-type beta-trefoil lectin domain|PF00535:Glycosyl transferase family 2	Glycos_transf_2
ENSCAFG00000010450	SLC37A1	4627.84	423.836	3.44849	1.00823e-05	31	36828382	36889520	+	2176	protein_coding	-	-
novel.943	-	214.03	8.72784	4.60408	1.01849e-05	24	20162148	20188293	-	1297	-	-	-
ENSCAFG00000014943	CYP27A1	140.379	759.685	-2.43561	1.03799e-05	37	25366472	25401509	+	1843	protein_coding	PF00067:Cytochrome P450	p450
novel.1056	-	774.958	43.865	4.14542	1.03799e-05	27	9067341	9119035	+	4872	-	-	-
ENSCAFG00000000825	SLC30A8	203.966	7.21547	4.80111	1.07823e-05	13	16601912	16635880	+	1838	protein_coding	PF01545:Cation efflux family	-
ENSCAFG00000010003	MOB2	1241.39	342.112	1.85824	1.10677e-05	18	45682790	45776349	-	3278	protein_coding	PF03637:Mob1/phocein family	-
novel.937	-	127.308	1.40088	6.51722	1.10677e-05	24	44720971	44769678	+	1015	-	-	-
ENSCAFG00000016864	ELMSAN1	193.688	1037.24	-2.41843	1.11671e-05	8	46978577	47054872	-	3948	protein_coding	PF01448:ELM2 domain	ELM2
ENSCAFG00000010241	PXN	410.548	2221.27	-2.43629	1.11934e-05	26	16159025	16184820	-	1968	protein_coding	PF03535:Paxillin family|PF00412:LIM domain	LIM
ENSCAFG00000015180	SELP	6679.81	449.805	3.89244	1.11934e-05	7	28958486	28996313	+	2781	protein_coding	PF00084:Sushi repeat (SCR repeat)|PF00059:Lectin C-type domain	Lectin_C
ENSCAFG00000002689	MBOAT7	982.643	5031.06	-2.35652	1.13169e-05	1	103028002	103040167	+	2121	protein_coding	PF03062:MBOAT, membrane-bound O-acyltransferase family	MBOAT
ENSCAFG00000007624	NMNAT3	851.745	57.6128	3.88383	1.14528e-05	23	35714933	35829049	-	1020	protein_coding	PF01467:Cytidylyltransferase-like	CTP_transf_2
ENSCAFG00000014131	C18H7orf57	146.598	704.53	-2.26453	1.15115e-05	18	81796	94950	+	1663	protein_coding	-	-
ENSCAFG00000003905	AMD1	23091.2	1868.87	3.62711	1.1548e-05	12	67448141	67451696	+	798	protein_coding	PF01536:Adenosylmethionine decarboxylase	SAM_decarbox
ENSCAFG00000041931	-	280.789	1487.1	-2.40533	1.1548e-05	11	73717864	73718568	-	489	lncRNA	-	-
ENSCAFG00000019838	RXRA	230.599	1282.51	-2.47572	1.17537e-05	9	50484567	50573119	+	4588	protein_coding	-	-
ENSCAFG00000002602	SDHAF4	1227.78	116.02	3.4026	1.20663e-05	12	33069013	33089930	+	695	protein_coding	PF07896:Protein of unknown function (DUF1674)	-
ENSCAFG00000002855	-	188.753	1060.67	-2.489	1.21938e-05	1	105705986	105713751	-	1778	protein_coding	PF07686:Immunoglobulin V-set domain|PF13895:Immunoglobulin domain	V-set
ENSCAFG00000012281	KALRN	147.544	10.5266	3.80029	1.21938e-05	33	27161504	27746497	+	9547	protein_coding	PF07679:Immunoglobulin I-set domain|PF16609:SH3-RhoGEF linking unstructured region|PF00018:SH3 domain|PF00069:Protein kinase domain|PF00041:Fibronectin type III domain|PF00169:PH domain|PF13716:Divergent CRAL/TRIO domain|PF00621:RhoGEF domain|PF00435:Spectrin repeat	Pkinase
ENSCAFG00000007785	SMAGP	387.205	98.1742	1.97538	1.21949e-05	27	3614963	3615929	+	252	protein_coding	-	-
ENSCAFG00000016763	RGS6	1338.69	71.1096	4.23376	1.2345e-05	8	45438239	46009049	+	3070	protein_coding	PF00610:Domain found in Dishevelled, Egl-10, and Pleckstrin (DEP)|PF00615:Regulator of G protein signaling domain|PF00631:GGL domain	RGS
ENSCAFG00000003376	CSF3R	4094.28	28152.7	-2.78163	1.23737e-05	15	5822025	5831882	+	2761	protein_coding	PF00041:Fibronectin type III domain|PF06328:Ig-like C2-type domain	fn3
novel.1516	-	80.074	2.00968	5.34173	1.24028e-05	5	27431008	27432461	+	1276	-	-	-
ENSCAFG00000014029	IL1RAP	153.694	1252.26	-3.02619	1.24028e-05	34	22546899	22623544	+	2725	protein_coding	PF01582:TIR domain	TIR
ENSCAFG00000008540	MYL9	15090.2	909.014	4.05301	1.24872e-05	24	25322800	25329932	+	1147	protein_coding	PF13405:EF-hand domain	-
ENSCAFG00000004033	PDZK1IP1	1184.35	74.9251	3.98183	1.28717e-05	15	13480548	13486524	+	933	protein_coding	PF15807:Membrane-associated protein 117 kDa, PDZK1-interacting protein 1	-
ENSCAFG00000011091	XG	791.369	102.203	2.95124	1.28717e-05	X	1438006	1463111	+	795	protein_coding	-	-
ENSCAFG00000019780	SLC2A6	214.914	955.296	-2.15032	1.29698e-05	9	49878634	49885696	-	2668	protein_coding	PF00083:Sugar (and other) transporter	Sugar_tr
ENSCAFG00000008336	-	38528.2	4853.08	2.98893	1.29931e-05	21	7927729	7928124	+	396	protein_coding	PF01282:Ribosomal protein S24e	Ribosomal_S24e
ENSCAFG00000012472	PDE5A	567.909	24.7481	4.52255	1.29931e-05	32	38244338	38407522	-	5132	protein_coding	PF00061:Lipocalin / cytosolic fatty-acid binding protein family|PF01590:GAF domain|PF00233:3'5'-cyclic nucleotide phosphodiesterase	GAF
ENSCAFG00000030089	-	2489.63	270.206	3.20396	1.29931e-05	20	46584293	46589424	-	1647	protein_coding	-	-
ENSCAFG00000017646	SERPINA1	8469.33	54267	-2.67973	1.29931e-05	8	63376945	63398435	-	3596	protein_coding	PF00079:Serpin (serine protease inhibitor)	Serpin
ENSCAFG00000047737	-	243.254	13.6738	4.15355	1.29931e-05	9	2686109	2698180	+	1399	lncRNA	-	-
ENSCAFG00000013297	IGF2BP2	1127.57	97.2662	3.53455	1.30407e-05	34	18369684	18522157	-	2243	protein_coding	PF00076:RNA recognition motif. (a.k.a. RRM, RBD, or RNP domain)|PF00013:KH domain	KH_1
ENSCAFG00000048660	-	503.606	22.2449	4.50498	1.30631e-05	11	74224153	74227378	-	2241	lncRNA	-	-
ENSCAFG00000032020	TRAPPC3L	148.799	7.11472	4.38181	1.31031e-05	1	56924057	56958307	-	546	protein_coding	PF04051:Transport protein particle (TRAPP) component	TRAPP_Bet3
ENSCAFG00000010995	LGMN	10925.5	1044.38	3.38697	1.37547e-05	8	1728273	1843050	-	2016	protein_coding	PF01650:Peptidase C13 family	-
ENSCAFG00000000617	DDAH2	1399.27	117.359	3.57506	1.38621e-05	12	1206309	1208389	-	992	protein_coding	-	-
ENSCAFG00000022728	MT-ATP8	794.999	156.061	2.34901	1.39629e-05	MT	7803	8006	+	204	protein_coding	-	-
ENSCAFG00000003063	SLC46A2	81.9195	443.69	-2.44776	1.40343e-05	11	67297597	67305893	-	2280	protein_coding	-	-
ENSCAFG00000020082	DNM1	658.094	51.9155	3.66208	1.41638e-05	9	55252347	55298244	-	4081	protein_coding	-	-
ENSCAFG00000003720	NRCAM	514.781	25.361	4.34259	1.41638e-05	18	12264063	12475230	+	4231	protein_coding	PF13882:Bravo-like intracellular region|PF07679:Immunoglobulin I-set domain|PF00041:Fibronectin type III domain	fn3
ENSCAFG00000009569	SPP1	74.0635	430.546	-2.5462	1.48728e-05	32	11353953	11362069	+	1358	protein_coding	PF00865:Osteopontin	-
ENSCAFG00000042390	TUBB2A	4237.87	451.726	3.2296	1.48728e-05	35	3448435	3452091	-	1290	protein_coding	PF00091:Tubulin/FtsZ family, GTPase domain|PF03953:Tubulin C-terminal domain	Tubulin
ENSCAFG00000017225	MAGEE2	359.548	22.5698	3.99874	1.48774e-05	X	58877722	58879293	-	1572	protein_coding	PF01454:MAGE family	MAGE
ENSCAFG00000041926	CLEC10A	1.45461	84.4939	-6.03745	1.49418e-05	5	32089454	32159866	-	4040	protein_coding	PF00059:Lectin C-type domain|PF03954:Hepatic lectin, N-terminal domain	Lectin_C
ENSCAFG00000003518	TLR4	290.403	2136.28	-2.87854	1.5271e-05	11	71356390	71367165	+	3092	protein_coding	PF01582:TIR domain|PF13855:Leucine rich repeat	TIR
novel.33	-	1828.11	161.015	3.5047	1.53722e-05	1	96057685	96082059	+	4284	-	PF00071:Ras family	Ras
ENSCAFG00000015215	F5	65.1033	647.007	-3.3198	1.54412e-05	7	28999512	29069296	+	6733	protein_coding	PF07732:Multicopper oxidase|PF00754:F5/8 type C domain	F5_F8_type_C
ENSCAFG00000000889	CALHM5	464.362	29.0923	3.99159	1.57022e-05	1	56928864	56933455	+	930	protein_coding	PF14798:Calcium homeostasis modulator	-
ENSCAFG00000007983	MCTP1	104.751	781.359	-2.90016	1.63531e-05	3	14358134	14780801	+	2385	protein_coding	PF08372:Plant phosphoribosyltransferase C-terminal|PF00168:C2 domain	C2
ENSCAFG00000010670	ZNF496	23.5611	201.631	-3.10474	1.65365e-05	8	171476	196647	-	2197	protein_coding	PF02023:SCAN domain|PF01352:KRAB box	SCAN
ENSCAFG00000003151	FKBP9	1214.09	112.84	3.42711	1.65365e-05	14	45028387	45068167	+	2351	protein_coding	PF00254:FKBP-type peptidyl-prolyl cis-trans isomerase	FKBP_C
ENSCAFG00000042595	-	1696.38	148.938	3.50962	1.69353e-05	4	24518785	24519122	+	192	protein_coding	-	-
ENSCAFG00000029757	MMD	3083.54	359.192	3.10157	1.71219e-05	9	30428490	30453574	-	1350	protein_coding	-	-
novel.839	-	53.6626	266.832	-2.31958	1.7438e-05	22	472887	477430	+	4152	-	-	-
ENSCAFG00000004929	TMEM40	2634.19	206.294	3.67417	1.89115e-05	20	5827515	5854362	+	995	protein_coding	PF15817:Transmembrane protein 40 family	-
novel.1908	-	72.0616	4.0534	4.13785	1.92884e-05	JH373789.1	2007	17681	+	814	-	PF12001:Domain of unknown function (DUF3496)	-
ENSCAFG00000000312	PHACTR2	231.242	1421.17	-2.61882	1.92884e-05	1	35088248	35342584	+	2332	protein_coding	PF02755:RPEL repeat	-
ENSCAFG00000001228	DENND3	117.742	523.171	-2.14991	1.92922e-05	13	35685829	35694800	+	843	protein_coding	-	-
ENSCAFG00000006145	QPCT	175.497	1389.06	-2.98027	1.93196e-05	17	29716378	29741221	+	1912	protein_coding	PF04389:Peptidase family M28	-
ENSCAFG00000032530	RGS18	15723.2	1521.74	3.36914	1.96338e-05	38	6730328	6743396	-	849	protein_coding	PF00615:Regulator of G protein signaling domain	RGS
ENSCAFG00000046217	-	224.715	9.57186	4.54369	1.99256e-05	20	55696976	55698085	-	1110	lncRNA	-	-
ENSCAFG00000001519	CSF2RB	1004.3	5771.92	-2.52285	1.99411e-05	10	27541647	27567278	-	5451	protein_coding	-	-
ENSCAFG00000018359	IL13RA1	673.71	4481.01	-2.73342	1.99411e-05	X	90924801	90979963	+	5136	protein_coding	PF09240:Interleukin-6 receptor alpha chain, binding	-
ENSCAFG00000013049	EGR2	117.04	545.559	-2.21752	1.99411e-05	4	14706600	14709497	-	1509	protein_coding	PF11928:Domain of unknown function (DUF3446)|PF00096:Zinc finger, C2H2 type	zf-C2H2
ENSCAFG00000045281	-	722.574	52.6505	3.77436	1.9954e-05	18	48733179	48738990	+	1342	lncRNA	-	-
novel.416	-	137.252	7.17039	4.26862	2.01935e-05	14	56919079	56924592	-	2083	-	-	-
ENSCAFG00000012119	MYLK	4125.86	366.735	3.49173	2.01935e-05	33	26664800	26843181	-	8607	protein_coding	PF16620:Unstructured linker between I-set domains 2 and 3 on MYLCK|PF00041:Fibronectin type III domain|PF00069:Protein kinase domain|PF07679:Immunoglobulin I-set domain	Pkinase
ENSCAFG00000043945	-	90.5584	10.142	3.16412	2.03785e-05	JH373485.1	13571	21231	-	2236	lncRNA	-	-
ENSCAFG00000010115	TMEFF2	3472.07	197.906	4.13315	2.04072e-05	37	2414440	2635431	-	1498	protein_coding	PF07648:Kazal-type serine protease inhibitor domain	-
ENSCAFG00000006214	ARAP3	281.42	1465.04	-2.38094	2.1351e-05	2	36615361	36639525	-	4956	protein_coding	PF00169:PH domain|PF00788:Ras association (RalGDS/AF-6) domain|PF00620:RhoGAP domain|PF01412:Putative GTPase activating protein for Arf	RhoGAP
ENSCAFG00000045663	-	84.302	5.22861	4.03099	2.15681e-05	35	3453228	3477960	+	1272	lncRNA	-	-
ENSCAFG00000016289	-	682.218	41.3627	4.04147	2.21543e-05	27	25814516	25816336	-	1821	protein_coding	PF13906:C-terminus of AA_permease|PF00324:Amino acid permease	AA_permease
novel.1336	-	76.5043	387.398	-2.33635	2.21543e-05	34	20135668	20227535	+	7585	-	-	-
ENSCAFG00000014752	TFPI	1262.4	84.2024	3.90695	2.24985e-05	36	29459371	29511310	-	1259	protein_coding	PF00014:Kunitz/Bovine pancreatic trypsin inhibitor domain	Kunitz_BPTI
ENSCAFG00000047800	SIVA1	1433.47	346.391	2.04814	2.26033e-05	8	72309447	72313640	+	558	protein_coding	PF05458:Cd27 binding protein (Siva)	-
ENSCAFG00000033034	-	192.848	10.3677	4.21296	2.28383e-05	14	22744116	22863471	-	3176	lncRNA	-	-
ENSCAFG00000001520	NFIB	160.979	7.3295	4.44043	2.31333e-05	11	34579431	34901322	-	2781	protein_coding	PF00859:CTF/NF-I family transcription modulation region|PF10524:Nuclear factor I protein pre-N-terminus|PF03165:MH1 domain	MH1
ENSCAFG00000018389	HSPB3	257.194	22.5874	3.50527	2.31333e-05	4	60985195	60985647	-	453	protein_coding	PF00011:Hsp20/alpha crystallin family	-
ENSCAFG00000001226	TRIM58	834.128	71.5253	3.54111	2.32582e-05	14	1576272	1598487	-	2126	protein_coding	PF15227:zinc finger of C3HC4-type, RING|PF00643:B-box zinc finger|PF00622:SPRY domain|PF13765:SPRY-associated domain	SPRY
ENSCAFG00000018650	NLK	4171.27	335.438	3.63636	2.3402e-05	9	42400219	42556904	+	1758	protein_coding	PF00069:Protein kinase domain	Pkinase
ENSCAFG00000011967	SMPDL3B	150.8	881.836	-2.54734	2.3402e-05	2	72418872	72450737	-	5468	protein_coding	PF00149:Calcineurin-like phosphoesterase	Metallophos
ENSCAFG00000001938	VEGFA	274.623	2596.39	-3.24157	2.36388e-05	12	12208231	12224965	+	3616	protein_coding	-	-
ENSCAFG00000011799	GPM6B	1259.81	83.4842	3.91615	2.37075e-05	X	10214933	10374837	-	1769	protein_coding	PF01275:Myelin proteolipid protein (PLP or lipophilin)	-
ENSCAFG00000032130	TUBB1	47341	3169.38	3.90079	2.45168e-05	24	43759555	43771737	+	4001	protein_coding	PF00091:Tubulin/FtsZ family, GTPase domain|PF03953:Tubulin C-terminal domain	Tubulin
ENSCAFG00000009365	SPINT1	490.028	3164.43	-2.69144	2.45168e-05	30	7975235	7988339	+	1873	protein_coding	PF00014:Kunitz/Bovine pancreatic trypsin inhibitor domain|PF00057:Low-density lipoprotein receptor domain class A|PF07502:MANEC domain	Kunitz_BPTI
ENSCAFG00000004465	ZNF467	96.0758	467.924	-2.28653	2.54499e-05	16	14536854	14544694	-	3554	protein_coding	-	-
ENSCAFG00000012063	BMX	47.1918	356.885	-2.9141	2.54499e-05	X	11738365	11795436	+	3448	protein_coding	PF00169:PH domain|PF00779:BTK motif|PF07714:Protein tyrosine kinase|PF00017:SH2 domain	Pkinase_Tyr
ENSCAFG00000019415	NAA10	7287.11	811.635	3.16623	2.54499e-05	X	121727573	121788860	-	3323	protein_coding	PF00583:Acetyltransferase (GNAT) family	Acetyltransf_1
novel.1750	-	35.8667	1.08432	5.02929	2.58767e-05	8	49838971	49845063	-	956	-	-	-
ENSCAFG00000017411	EPOR	1429.96	93.0041	3.94119	2.58767e-05	20	49945777	49950856	+	2026	protein_coding	PF00041:Fibronectin type III domain|PF09067:Erythropoietin receptor, ligand binding	fn3
ENSCAFG00000047497	PARVB	23145.9	1878	3.62342	2.60319e-05	10	21551998	21640781	-	2869	protein_coding	PF00307:Calponin homology (CH) domain	CH
ENSCAFG00000016268	-	493.461	1325.98	-1.42748	2.60319e-05	30	22720454	22720924	-	471	protein_coding	PF00276:Ribosomal protein L23|PF03939:Ribosomal protein L23, N-terminal domain	-
ENSCAFG00000044610	-	0	54.8133	-7.9319	2.60319e-05	19	4317639	4320260	-	2622	protein_coding	PF00078:Reverse transcriptase (RNA-dependent DNA polymerase)	RVT_1
ENSCAFG00000013539	CCNYL1	2589.4	192.961	3.74606	2.68561e-05	37	16075372	16110926	+	1376	protein_coding	PF00134:Cyclin, N-terminal domain	-
ENSCAFG00000010877	ABCA5	156.779	1402.63	-3.16169	2.69395e-05	9	15420835	15783045	-	19330	protein_coding	PF12698:ABC-2 family transporter protein|PF00005:ABC transporter	ABC_tran
novel.820	-	424.383	98.485	2.10533	2.71243e-05	21	28735714	28737255	+	1274	-	-	-
ENSCAFG00000002037	PLA2G7	929.598	6676.8	-2.84414	2.71243e-05	12	14866229	14908114	-	3054	protein_coding	PF03403:Platelet-activating factor acetylhydrolase, isoform II	PAF-AH_p_II
ENSCAFG00000015163	CFP	337.529	1842.86	-2.45056	2.76388e-05	X	41245905	41251623	-	1536	protein_coding	PF00090:Thrombospondin type 1 domain	TSP_1
ENSCAFG00000011960	C4H1orf198	1974.38	199.993	3.30295	2.85786e-05	4	8531001	8564910	+	2498	protein_coding	PF15797:Domain of unknown function (DUF4706)	-
ENSCAFG00000032470	-	843.936	101.621	3.05283	2.92539e-05	6	61127814	61298605	-	1421	protein_coding	PF03567:Sulfotransferase family	-
ENSCAFG00000010589	FGD4	30.1656	298.292	-3.291	2.92539e-05	27	16254542	16464112	-	3535	protein_coding	PF00621:RhoGEF domain|PF00169:PH domain|PF01363:FYVE zinc finger	RhoGEF
ENSCAFG00000006491	ITGA5	1486.27	5892.57	-1.98679	2.96322e-05	27	904102	924084	+	4322	protein_coding	PF08441:Integrin alpha|PF01839:FG-GAP repeat	FG-GAP
novel.1391	-	384.287	30.8384	3.63712	2.96878e-05	36	2564676	2569578	+	1297	-	-	-
ENSCAFG00000020304	SSX2IP	882.526	70.8818	3.63594	2.96878e-05	6	63225570	63265942	+	2157	protein_coding	PF11559:Afadin- and alpha -actinin-Binding	-
ENSCAFG00000024944	-	23.9773	310.007	-3.69212	2.97875e-05	9	5830216	5885284	+	3355	protein_coding	PF07686:Immunoglobulin V-set domain	V-set
ENSCAFG00000015532	MYO9B	2085.43	6486.19	-1.63667	3.04385e-05	20	45512276	45582619	-	7883	protein_coding	-	-
ENSCAFG00000009645	-	84.1004	1.32208	5.96209	3.10013e-05	35	9464531	9793122	-	3449	protein_coding	-	-
ENSCAFG00000039445	-	795.134	32.7936	4.59882	3.13943e-05	35	6508514	6573761	+	3378	lncRNA	-	-
ENSCAFG00000011550	PFKFB2	107.119	548.467	-2.3553	3.18996e-05	7	6196656	6218397	+	2096	protein_coding	PF00300:Histidine phosphatase superfamily (branch 1)|PF01591:6-phosphofructo-2-kinase	-
ENSCAFG00000010801	SLC9B2	208.545	15.0612	3.79158	3.20473e-05	32	24360050	24417372	-	1855	protein_coding	PF00999:Sodium/hydrogen exchanger family	Na_H_Exchanger
ENSCAFG00000003952	PRKAR2B	4510.64	401.878	3.48821	3.39718e-05	18	13376425	13468038	-	2458	protein_coding	PF00027:Cyclic nucleotide-binding domain|PF02197:Regulatory subunit of type II PKA R-subunit	cNMP_binding
ENSCAFG00000023057	MICALL2	15.4194	116.856	-2.90463	3.42939e-05	6	15502998	15513509	+	3367	protein_coding	PF12130:Protein of unknown function (DUF3585)|PF00412:LIM domain	LIM
ENSCAFG00000010346	MED10	4299.52	601.845	2.83665	3.46442e-05	34	7328615	7334541	+	694	protein_coding	PF09748:Transcription factor subunit Med10 of Mediator complex	-
ENSCAFG00000014355	NCKAP1	3540.95	240.177	3.882	3.50182e-05	36	25965938	26054760	-	3443	protein_coding	PF09735:Membrane-associated apoptosis protein	-
ENSCAFG00000011583	ABHD2	309.775	1363.75	-2.13766	3.50182e-05	3	52151535	52249612	+	1822	protein_coding	PF00561:alpha/beta hydrolase fold	Abhydrolase_1
novel.554	-	14.9608	276.39	-4.23818	3.50182e-05	17	24896035	24898203	-	2169	-	-	-
ENSCAFG00000025016	CXCL6	3630.08	249.411	3.86418	3.53491e-05	13	62513898	62515218	+	706	protein_coding	PF00048:Small cytokines (intecrine/chemokine), interleukin-8 like	-
ENSCAFG00000009926	LRRK2	2201.92	16988.4	-2.94778	3.57064e-05	27	13283756	13420870	-	7636	protein_coding	PF00069:Protein kinase domain|PF08477:Ras of Complex, Roc, domain of DAPkinase|PF16095:C-terminal of Roc, COR, domain	Pkinase
ENSCAFG00000044970	CDKN2D	29550.2	2914	3.34206	3.61002e-05	20	50607674	50609482	+	761	protein_coding	PF13857:Ankyrin repeats (many copies)	-
novel.1447	-	1699.57	113.678	3.90137	3.62347e-05	4	478538	506217	+	2301	-	-	-
ENSCAFG00000032137	-	231.182	9.8147	4.54894	3.77512e-05	17	64001663	64110905	-	1694	protein_coding	-	-
ENSCAFG00000019219	NADK	824.754	3393.09	-2.04036	3.78341e-05	5	56745869	56774529	-	1548	protein_coding	PF01513:ATP-NAD kinase	NAD_kinase
ENSCAFG00000006801	HSPB6	6938.3	431.771	4.00591	3.78341e-05	1	116878396	116879943	+	508	protein_coding	PF00525:Alpha crystallin A chain, N terminal|PF00011:Hsp20/alpha crystallin family	-
ENSCAFG00000002659	MSH2	1983.44	271.552	2.86829	3.81255e-05	10	49517369	49594210	+	3548	protein_coding	PF00488:MutS domain V|PF01624:MutS domain I|PF05190:MutS family domain IV|PF05192:MutS domain III|PF05188:MutS domain II	-
ENSCAFG00000019272	NCLN	498.467	1376.41	-1.46476	3.81255e-05	20	56088017	56104723	-	2704	protein_coding	PF04389:Peptidase family M28	-
ENSCAFG00000025454	-	24.9247	364.562	-3.86666	3.82633e-05	24	19258930	19447678	+	4285	protein_coding	PF07686:Immunoglobulin V-set domain|PF07654:Immunoglobulin C1-set domain	V-set
ENSCAFG00000003765	SLC41A3	8425.48	833.187	3.33805	3.82633e-05	20	115011	211075	+	3150	protein_coding	PF01769:Divalent cation transporter	-
ENSCAFG00000011532	EGF	3980.18	272.449	3.86844	3.82633e-05	32	30073950	30166295	+	3779	protein_coding	PF00058:Low-density lipoprotein receptor repeat class B|PF12662:Complement Clr-like EGF-like|PF07645:Calcium-binding EGF domain	EGF_CA
novel.1412	-	473.648	39.3437	3.59336	3.82633e-05	37	27092075	27265709	+	2825	-	-	-
ENSCAFG00000036373	-	45.1378	1.34387	5.04173	3.8358e-05	3	17124686	17180727	-	1538	lncRNA	-	-
ENSCAFG00000030250	RIDA	874.06	141.024	2.63097	3.8358e-05	13	348860	361522	-	1413	protein_coding	PF01042:Endoribonuclease L-PSP	Ribonuc_L-PSP
ENSCAFG00000028577	XK	1881.77	115.976	4.02025	3.8358e-05	X	32453570	32495110	+	1335	protein_coding	PF09815:XK-related protein	-
ENSCAFG00000045820	-	130.19	9.04187	3.83474	3.89992e-05	13	2764698	2871770	-	2707	lncRNA	-	-
ENSCAFG00000016764	SLC49A3	38.6067	554.678	-3.86011	3.92221e-05	3	91731437	91737753	+	2299	protein_coding	PF07690:Major Facilitator Superfamily	MFS_1
ENSCAFG00000045536	-	1463.04	108.641	3.75206	3.92778e-05	30	23375618	23386914	+	4410	lncRNA	-	-
ENSCAFG00000016172	TLR6	218.698	1063.59	-2.28262	3.96255e-05	3	73520706	73523099	+	2394	protein_coding	PF13855:Leucine rich repeat|PF01582:TIR domain	TIR
ENSCAFG00000001244	REEP2	912.214	58.7066	3.95455	3.96255e-05	11	26026828	26032505	+	2243	protein_coding	-	-
novel.1328	-	415.697	16.6238	4.64038	3.96615e-05	33	31316821	31318270	-	1450	-	-	-
ENSCAFG00000043834	-	2822.13	379.673	2.89416	3.98257e-05	20	48607346	48621527	+	2095	lncRNA	-	-
novel.1347	-	65.3344	401.595	-2.62104	4.11676e-05	34	11095271	11111111	-	8229	-	-	-
ENSCAFG00000018571	ADGRE1	291.221	2312.74	-2.98708	4.18883e-05	20	53404457	53465243	-	3763	protein_coding	PF01825:GPCR proteolysis site, GPS, motif|PF00002:7 transmembrane receptor (Secretin family)|PF07645:Calcium-binding EGF domain	7tm_2
ENSCAFG00000029509	MCEMP1	280.564	1036.08	-1.88383	4.20921e-05	20	52441384	52443488	+	555	protein_coding	-	-
ENSCAFG00000015466	TSPAN9	1185.85	82.1834	3.84932	4.20942e-05	27	41529151	41611686	-	2480	protein_coding	-	-
ENSCAFG00000007156	DENND5A	1153.65	6955.88	-2.59219	4.22675e-05	21	32370913	32574588	-	8185	protein_coding	PF00431:CUB domain|PF12662:Complement Clr-like EGF-like|PF02759:RUN domain|PF03456:uDENN domain|PF14670:Coagulation Factor Xa inhibitory site|PF12947:EGF domain|PF07699:GCC2 and GCC3|PF03455:dDENN domain|PF02141:DENN (AEX-3) domain	DENN
ENSCAFG00000019685	CARD9	38.3435	201.398	-2.41178	4.44209e-05	9	49113923	49120591	+	1611	protein_coding	PF00619:Caspase recruitment domain	CARD
ENSCAFG00000015146	SYN1	858.777	64.1272	3.74305	4.64395e-05	X	41191571	41241640	-	3337	protein_coding	-	-
ENSCAFG00000014564	-	57.384	496.659	-3.1159	4.64395e-05	6	9452946	9468741	+	908	protein_coding	-	-
ENSCAFG00000012013	ANPEP	128.294	1770.13	-3.79061	4.68453e-05	3	52764418	52779746	-	3725	protein_coding	PF01433:Peptidase family M1|PF11838:ERAP1-like C-terminal domain	-
ENSCAFG00000049181	-	1188.85	6967.47	-2.55066	4.7547e-05	11	73719773	73722777	-	1182	protein_coding	PF00053:Laminin EGF domain	Laminin_EGF
ENSCAFG00000017017	THBS3	133.781	9.62306	3.78606	4.78564e-05	7	42328592	42338171	+	4045	protein_coding	PF05735:Thrombospondin C-terminal region|PF11598:Cartilage oligomeric matrix protein|PF02412:Thrombospondin type 3 repeat|PF07645:Calcium-binding EGF domain	TSP_C
ENSCAFG00000015634	SLC2A9	9.50442	124.988	-3.74735	4.78564e-05	3	69394152	69595802	+	2418	protein_coding	PF00083:Sugar (and other) transporter	Sugar_tr
novel.1501	-	132.866	13.9576	3.25041	4.79427e-05	4	74917712	74922274	-	1252	-	-	-
ENSCAFG00000009920	GMPR	422.631	25.012	4.07312	4.92049e-05	35	15401003	15448022	+	1339	protein_coding	PF00478:IMP dehydrogenase / GMP reductase domain	-
ENSCAFG00000031177	ST6GALNAC6	1305.34	83.8131	3.95973	4.99329e-05	9	55520109	55532055	+	2144	protein_coding	PF00777:Glycosyltransferase family 29 (sialyltransferase)	Glyco_transf_29
ENSCAFG00000012219	GAS2L1	22916.6	1682.18	3.76789	5.001e-05	26	22615319	22621311	+	3598	protein_coding	PF00307:Calponin homology (CH) domain|PF02187:Growth-Arrest-Specific Protein 2 Domain	CH
ENSCAFG00000004500	SYTL2	467.27	40.8892	3.51475	5.0732e-05	21	13688338	13755414	+	7054	protein_coding	PF00168:C2 domain|PF02318:FYVE-type zinc finger	C2
novel.1781	-	116.122	2.88057	5.35223	5.0732e-05	9	21118581	21125618	+	1607	-	-	-
ENSCAFG00000017874	ICAM4	387.727	31.0759	3.6338	5.10409e-05	20	50817411	50818498	-	819	protein_coding	PF03921:Intercellular adhesion molecule (ICAM), N-terminal domain	-
novel.1113	-	78.0775	6.21114	3.63656	5.18663e-05	28	9524420	9528811	-	1026	-	PF08333:Protein of unknown function (DUF1725)	-
ENSCAFG00000010478	CTTN	752.872	59.254	3.66535	5.18663e-05	18	47916632	47960674	-	3279	protein_coding	PF02218:Repeat in HS1/Cortactin|PF00018:SH3 domain	SH3_1
ENSCAFG00000011504	FCGR1A	660.212	3897.15	-2.56045	5.26026e-05	17	59092933	59102015	+	1456	protein_coding	PF13895:Immunoglobulin domain|PF00047:Immunoglobulin domain	ig
ENSCAFG00000013440	ADAM8	1376.03	6073.07	-2.14184	5.52982e-05	28	40855509	40863747	-	3171	protein_coding	PF08516:ADAM cysteine-rich|PF01421:Reprolysin (M12B) family zinc metalloprotease|PF00200:Disintegrin|PF01562:Reprolysin family propeptide	-
ENSCAFG00000043726	C9orf153	450.995	35.8802	3.6538	5.54853e-05	1	73487403	73525830	+	643	protein_coding	-	-
ENSCAFG00000016556	AQP9	199.039	1140	-2.51641	5.54853e-05	30	23225331	23269076	+	1066	protein_coding	PF00230:Major intrinsic protein	-
ENSCAFG00000006948	ALOX5	747.504	4146.86	-2.47109	5.54853e-05	28	2170920	2219609	-	2534	protein_coding	PF01477:PLAT/LH2 domain|PF00305:Lipoxygenase	Lipoxygenase
ENSCAFG00000015440	PPM1F	92.3583	360.889	-1.97011	5.58433e-05	26	31166593	31193587	-	1426	protein_coding	PF00481:Protein phosphatase 2C	PP2C
ENSCAFG00000013006	ITGA6	15618.9	1106.45	3.81939	5.62497e-05	36	16776863	16855449	+	4855	protein_coding	PF01839:FG-GAP repeat|PF13517:Repeat domain in Vibrio, Colwellia, Bradyrhizobium and Shewanella|PF08441:Integrin alpha	FG-GAP
ENSCAFG00000023455	HAVCR1	154.296	2074.49	-3.74965	5.62884e-05	4	53046970	53128952	+	2887	protein_coding	PF07686:Immunoglobulin V-set domain	V-set
ENSCAFG00000025371	MGAM2	2.82432	80.4524	-4.8497	5.68892e-05	16	7034970	7114587	-	6987	protein_coding	PF01055:Glycosyl hydrolases family 31|PF00088:Trefoil (P-type) domain|PF16863:N-terminal barrel of NtMGAM and CtMGAM, maltase-glucoamylase	Glyco_hydro_31
ENSCAFG00000011376	AKAP13	1423.22	6635.43	-2.22089	5.78513e-05	3	49076642	49308221	+	8541	protein_coding	PF00621:RhoGEF domain|PF16652:Pleckstrin homology domain	RhoGEF
ENSCAFG00000019785	KIF1B	114.12	771.674	-2.75739	5.83689e-05	5	63376820	63513476	+	7155	protein_coding	PF00498:FHA domain|PF12423:Kinesin protein 1B|PF16183:Kinesin-associated|PF12473:Kinesin protein|PF00169:PH domain|PF00225:Kinesin motor domain	Kinesin
ENSCAFG00000030400	TNFSF9	130.374	548.593	-2.07381	5.84113e-05	20	53679880	53682706	-	1097	protein_coding	PF00229:TNF(Tumour Necrosis Factor) family	-
ENSCAFG00000028453	-	608.791	2426.39	-1.99357	5.92333e-05	1	102780823	102786780	-	2441	protein_coding	PF13927:Immunoglobulin domain|PF13895:Immunoglobulin domain	-
novel.1170	-	451.194	73.313	2.6233	5.95356e-05	3	57899232	57903868	+	2843	-	-	-
ENSCAFG00000007143	ASAH1	193.141	1969.07	-3.35218	5.95466e-05	16	41297809	41323078	-	1516	protein_coding	PF02275:Linear amide C-N hydrolases, choloylglycine hydrolase family|PF15508:beta subunit of N-acylethanolamine-hydrolyzing acid amidase	-
ENSCAFG00000012834	SLC35E4	48.2016	365.586	-2.92433	5.95466e-05	26	23715105	23720444	+	1053	protein_coding	PF03151:Triose-phosphate Transporter family	-
ENSCAFG00000011039	ITGB2	3073.81	11837.1	-1.94511	6.09061e-05	31	38521103	38547018	-	3072	protein_coding	PF07965:Integrin beta tail domain|PF08725:Integrin beta cytoplasmic domain|PF00362:Integrin, beta chain	-
ENSCAFG00000009884	MMRN1	109.221	3.35355	5.02908	6.14306e-05	32	13110969	13184649	+	4663	lncRNA	PF07546:EMI domain|PF00386:C1q domain	-
ENSCAFG00000009344	SLC22A23	210.472	17.7297	3.56812	6.15081e-05	35	3545097	3692422	-	2515	protein_coding	PF00083:Sugar (and other) transporter	Sugar_tr
ENSCAFG00000014165	GRN	1329.82	5601.18	-2.07412	6.22627e-05	9	19077427	19082268	-	2051	protein_coding	PF00396:Granulin	-
ENSCAFG00000007407	-	54.9752	274.43	-2.32153	6.4507e-05	1	118849186	118849665	+	480	protein_coding	PF07716:Basic region leucine zipper	bZIP_2
ENSCAFG00000011197	MMP14	99.5154	859.646	-3.11464	6.51304e-05	8	3183606	3194122	+	3584	protein_coding	-	-
ENSCAFG00000010469	CD200	881.181	85.1892	3.37051	6.53195e-05	33	16873048	16890954	+	1314	protein_coding	PF00047:Immunoglobulin domain	ig
novel.1122	-	283.981	22.4486	3.667	6.65971e-05	28	22633362	22633939	-	578	-	-	-
novel.1826	-	178.589	6.72905	4.71257	7.0252e-05	9	42354244	42364279	-	1007	-	-	-
ENSCAFG00000000100	SEC11C	16246.7	2906.45	2.48274	7.1434e-05	1	17020493	17036187	-	831	protein_coding	PF00717:Peptidase S24-like	Peptidase_S24
ENSCAFG00000018828	CIDEA	1073.72	99.0895	3.43577	7.25674e-05	7	77684863	77702934	+	1315	protein_coding	PF02017:CIDE-N domain	-
ENSCAFG00000023924	CD151	5823.45	539.082	3.43307	7.32404e-05	18	45196237	45200081	+	1770	protein_coding	PF00335:Tetraspanin family	Tetraspannin
ENSCAFG00000006479	PKDCC	851.109	111.542	2.92948	7.41283e-05	17	33659272	33668892	+	2108	protein_coding	PF12260:Protein-kinase domain of FAM69	-
ENSCAFG00000004175	C5AR1	1616.02	7711.69	-2.25432	7.43256e-05	1	108659637	108675401	-	1993	protein_coding	PF00001:7 transmembrane receptor (rhodopsin family)	7tm_1
ENSCAFG00000007134	MYBPC1	15.98	119.445	-2.91436	7.61707e-05	15	40504160	40613978	+	4886	protein_coding	PF07679:Immunoglobulin I-set domain|PF00041:Fibronectin type III domain	I-set
ENSCAFG00000003247	MTF1	88.4948	389.347	-2.13667	7.61707e-05	15	4680372	4717561	+	2622	protein_coding	-	-
ENSCAFG00000006607	DPYSL3	871.943	54.6103	3.99753	7.63135e-05	2	41690845	41802376	-	1959	protein_coding	PF01979:Amidohydrolase family	Amidohydro_1
ENSCAFG00000023766	MPL	332.494	18.5084	4.16638	7.68826e-05	15	16815294	16825350	-	1663	protein_coding	PF09067:Erythropoietin receptor, ligand binding	-
novel.827	-	64.8114	0.835665	6.28381	7.85605e-05	21	6107467	6109042	-	498	-	-	-
ENSCAFG00000008611	SCARB2	589.232	3908.32	-2.72989	7.85605e-05	32	790379	865502	-	1988	protein_coding	PF01130:CD36 family	-
ENSCAFG00000006585	ALOX5AP	260.464	1282.54	-2.29794	7.85605e-05	25	9320864	9351836	-	1827	protein_coding	PF01124:MAPEG family	-
ENSCAFG00000005773	CACNB4	39.6291	295.751	-2.90576	7.99481e-05	19	52993618	53116140	-	2630	protein_coding	PF00625:Guanylate kinase|PF12052:Voltage gated calcium channel subunit beta domain 4Aa N terminal	-
ENSCAFG00000012297	ZDHHC18	523.872	1924.85	-1.87575	8.04232e-05	2	73276876	73296976	-	1882	protein_coding	PF01529:DHHC palmitoyltransferase	-
ENSCAFG00000011740	PECAM1	9615.42	988.362	3.28219	8.13187e-05	9	12166775	12219778	-	2868	protein_coding	PF13895:Immunoglobulin domain	-
ENSCAFG00000018540	MYO1F	1189.54	4491.61	-1.91705	8.16551e-05	20	53054585	53089115	-	4114	protein_coding	PF00063:Myosin head (motor domain)|PF14604:Variant SH3 domain|PF06017:Unconventional myosin tail, actin- and lipid-binding	Myosin_head
novel.203	-	505.93	1909.14	-1.91523	8.22793e-05	10	23045733	23047563	-	1831	-	-	-
ENSCAFG00000011157	CASP7	84.8035	292.12	-1.77974	8.22793e-05	28	24599493	24628668	+	1454	protein_coding	PF00656:Caspase domain	Peptidase_C14
novel.427	-	50.1402	3.4555	3.83016	8.33719e-05	15	13444026	13445028	+	586	-	-	-
ENSCAFG00000030501	-	131.663	522.328	-1.99005	8.49236e-05	31	28928238	28948556	+	1503	protein_coding	PF01108:Tissue factor|PF09294:Interferon-alpha/beta receptor, fibronectin type III	-
novel.46	-	112.573	3.99893	4.80057	8.49236e-05	1	110129629	110130335	+	707	-	-	-
ENSCAFG00000014098	C1RL	206.504	1536.26	-2.89574	8.58681e-05	27	37935004	37947563	+	3005	protein_coding	PF00431:CUB domain|PF00089:Trypsin	Trypsin
novel.1169	-	883.961	58.8503	3.90709	8.60227e-05	3	57859754	57874571	+	1616	-	-	-
ENSCAFG00000031586	LGALSL	1260.41	113.137	3.47748	8.63089e-05	10	64045855	64049383	+	527	protein_coding	PF00337:Galactoside-binding lectin	-
ENSCAFG00000018990	SLC6A4	53.7922	1.79506	4.84928	8.63089e-05	9	44224229	44259736	-	3150	protein_coding	PF03491:Serotonin (5-HT) neurotransmitter transporter, N-terminus|PF00209:Sodium:neurotransmitter symporter family	SNF
ENSCAFG00000013314	NCF2	706.197	2831.22	-2.00272	8.63263e-05	7	16904031	16945372	-	3264	protein_coding	-	-
ENSCAFG00000049626	-	737.434	126.91	2.53811	8.70394e-05	4	5254175	5255377	+	1203	lncRNA	-	-
ENSCAFG00000009185	ANKRD2	71.59	318.927	-2.14371	8.72456e-05	28	10834411	10848406	+	2864	protein_coding	PF12796:Ankyrin repeats (3 copies)|PF13637:Ankyrin repeats (many copies)	-
novel.574	-	898.509	54.9165	4.03321	8.73425e-05	18	2049707	2053880	+	3617	-	-	-
ENSCAFG00000006371	NRG1	13.1093	149.925	-3.52577	8.77283e-05	16	31706851	32771932	-	4195	protein_coding	PF02158:Neuregulin family|PF07679:Immunoglobulin I-set domain	I-set
ENSCAFG00000028195	SCARNA2	183.35	39.7094	2.20996	8.82974e-05	6	42693804	42694231	-	428	scaRNA	-	-
ENSCAFG00000041713	CD4	2435.44	15387.4	-2.65956	8.86066e-05	27	38204003	38250771	-	1653	protein_coding	PF05790:Immunoglobulin C2-set domain|PF00047:Immunoglobulin domain|PF12104:T cell CD4 receptor C terminal region|PF09191:CD4, extracellular	ig
ENSCAFG00000013204	PTPRE	260.956	1836.99	-2.81372	8.86066e-05	28	36746822	36902325	+	3456	protein_coding	PF00102:Protein-tyrosine phosphatase	Y_phosphatase
ENSCAFG00000044626	-	94.1716	5.39981	4.11334	9.00949e-05	24	39812292	39860827	+	1925	lncRNA	-	-
novel.874	-	577.428	69.5665	3.05299	9.01654e-05	22	47732705	47777975	-	2760	-	-	-
ENSCAFG00000009337	TUBB2B	761.034	117.761	2.69008	9.1159e-05	35	3495277	3498248	-	1449	protein_coding	PF03953:Tubulin C-terminal domain|PF00091:Tubulin/FtsZ family, GTPase domain	Tubulin
ENSCAFG00000012014	SH3BP4	6.3844	152.669	-4.64632	9.15644e-05	25	46049475	46155519	+	4839	protein_coding	PF00791:ZU5 domain|PF07653:Variant SH3 domain|PF14604:Variant SH3 domain	SH3_2
ENSCAFG00000009056	ADAM28	19.4528	280.138	-3.85185	9.19798e-05	25	33092628	33264710	-	3397	protein_coding	PF00200:Disintegrin|PF08516:ADAM cysteine-rich|PF01421:Reprolysin (M12B) family zinc metalloprotease|PF01562:Reprolysin family propeptide	-
novel.1502	-	73.3406	2.76654	4.72654	9.28211e-05	4	86965477	86967020	-	1342	-	-	-
ENSCAFG00000001315	CTNNA1	166.932	834.604	-2.32459	9.36769e-05	11	26143013	26459091	+	3247	protein_coding	PF01044:Vinculin family	-
ENSCAFG00000010686	NLRP3	189.04	1171.42	-2.63111	9.76257e-05	8	253407	313059	+	3716	protein_coding	PF02758:PAAD/DAPIN/Pyrin domain|PF05729:NACHT domain|PF14484:Fish-specific NACHT associated domain	NACHT
ENSCAFG00000048526	-	50958.8	13779.6	1.88678	9.81353e-05	6	59236547	59246030	+	1108	lncRNA	PF02841:Guanylate-binding protein, C-terminal domain	-
ENSCAFG00000019209	CFAP74	128.615	13.395	3.26314	9.91673e-05	5	56909486	56961903	-	5087	protein_coding	-	-
ENSCAFG00000010192	RNF144B	181.657	1202.79	-2.72622	9.97492e-05	35	17150835	17238566	+	1954	protein_coding	PF01485:IBR domain, a half RING-finger domain	IBR
ENSCAFG00000013415	MAP3K11	153.368	451.539	-1.55571	0.000104188	18	51594274	51608696	+	2481	protein_coding	PF07714:Protein tyrosine kinase|PF14604:Variant SH3 domain	Pkinase_Tyr
ENSCAFG00000002169	NFIL3	1012.96	5420.77	-2.4196	0.000104188	1	95508764	95510152	+	1389	protein_coding	PF07716:Basic region leucine zipper|PF06529:Vertebrate interleukin-3 regulated transcription factor	Vert_IL3-reg_TF
ENSCAFG00000019270	PLXNB3	1845.39	152.924	3.59228	0.00010465	X	121580073	121593287	+	6857	protein_coding	PF01833:IPT/TIG domain|PF01437:Plexin repeat|PF08337:Plexin cytoplasmic RasGAP domain|PF01403:Sema domain	Sema
ENSCAFG00000015017	ATP6V0A1	615.183	2508.77	-2.02854	0.000105039	9	20423373	20484328	-	2949	protein_coding	PF01496:V-type ATPase 116kDa subunit family	-
ENSCAFG00000031424	RAP2A	6069.64	613.69	3.30599	0.000105873	22	47778780	47810802	+	984	protein_coding	PF00071:Ras family	Ras
ENSCAFG00000032746	MXD1	1212.35	4963.65	-2.03378	0.000106515	10	68549533	68571538	+	2310	protein_coding	PF00010:Helix-loop-helix DNA-binding domain	HLH
ENSCAFG00000015628	SGMS1	164.406	940.008	-2.51254	0.000106789	26	37244900	37348802	-	4078	protein_coding	PF14360:PAP2 superfamily C-terminal	-
ENSCAFG00000005768	-	116.956	404.131	-1.78298	0.000107205	21	25917483	25950967	-	2417	protein_coding	PF03024:Folate receptor family	-
ENSCAFG00000005210	IL2RA	651.098	78.2794	3.05442	0.000107205	2	29894125	29944643	+	990	protein_coding	-	-
ENSCAFG00000019575	EGFL7	426.474	33.336	3.67333	0.000109044	9	48878075	48895541	-	3301	protein_coding	PF07974:EGF-like domain|PF07546:EMI domain|PF07645:Calcium-binding EGF domain	EGF_CA
ENSCAFG00000000577	TIAM2	50.1072	183.82	-1.87563	0.000109638	1	44870103	45002684	+	7344	protein_coding	PF00169:PH domain|PF00621:RhoGEF domain|PF00595:PDZ domain (Also known as DHR or GLGF)	RhoGEF
ENSCAFG00000011041	CSF2RA	271.273	1447.73	-2.41684	0.000109638	X	832046	853876	+	1929	protein_coding	PF09240:Interleukin-6 receptor alpha chain, binding	-
novel.1393	-	94.7717	7.66754	3.66198	0.000109722	36	16648225	16660365	+	1539	-	-	-
novel.1327	-	351.351	15.492	4.50089	0.000109722	33	31314949	31320976	-	2581	-	-	-
ENSCAFG00000001781	WFS1	708.051	1847.24	-1.38251	0.000110186	13	38451710	38475827	-	5269	protein_coding	-	-
ENSCAFG00000031158	EPDR1	3620.24	44.3593	6.35111	0.000111679	18	11990936	11992596	-	622	protein_coding	PF00811:Ependymin	-
ENSCAFG00000013044	LIMK2	349.489	1404.27	-2.00682	0.000112425	26	24146005	24240653	+	3551	protein_coding	PF00412:LIM domain|PF07714:Protein tyrosine kinase|PF00595:PDZ domain (Also known as DHR or GLGF)	Pkinase_Tyr
ENSCAFG00000040252	-	0	26.444	-6.8794	0.000112644	9	3285092	3300807	+	3295	lncRNA	-	-
ENSCAFG00000031894	TENT5A	14.7886	161.791	-3.46267	0.000113106	12	42274000	42277513	-	1373	protein_coding	PF07984:Nucleotidyltransferase	-
ENSCAFG00000016720	STARD8	93.8834	441.766	-2.22527	0.000113106	X	53128095	53210852	+	5434	protein_coding	-	-
ENSCAFG00000049590	-	28.8368	161.325	-2.47147	0.000116551	JH373952.1	21	4916	+	2288	lncRNA	-	-
ENSCAFG00000013735	ITGB3	30072.5	2425.14	3.63228	0.000117512	9	9182562	9231451	-	3246	protein_coding	PF07965:Integrin beta tail domain|PF00362:Integrin, beta chain|PF08725:Integrin beta cytoplasmic domain	-
ENSCAFG00000031015	YWHAH	11381.8	1506.55	2.91732	0.000117626	26	24785368	24795778	+	2025	protein_coding	PF00244:14-3-3 protein	-
ENSCAFG00000024487	PEAK3	233.554	915.6	-1.96925	0.000117877	20	56762791	56767223	+	2167	protein_coding	-	-
ENSCAFG00000017144	VASH1	509.708	35.6394	3.83361	0.00011852	8	49631910	49648168	+	2201	protein_coding	-	-
ENSCAFG00000014559	NIN	481.413	2088.89	-2.11691	0.000121166	8	27104262	27189463	-	6703	protein_coding	-	-
novel.1601	-	315.626	19.0954	4.04619	0.00012217	6	439553	444742	-	2137	-	-	-
ENSCAFG00000011207	DAG1	1027.92	142.881	2.84555	0.00012217	20	39708053	39778550	-	4948	protein_coding	PF05454:Dystroglycan (Dystrophin-associated glycoprotein 1)	-
ENSCAFG00000007594	CD180	98.6415	404.544	-2.04036	0.000122828	2	52645766	52660790	-	2554	protein_coding	PF13855:Leucine rich repeat	-
ENSCAFG00000012827	TCN2	76.0942	467.164	-2.6213	0.00012345	26	23693773	23709832	+	1561	protein_coding	PF01122:Eukaryotic cobalamin-binding protein	-
ENSCAFG00000002206	TBC1D8	224.669	1000.48	-2.1564	0.00012345	10	41729623	41835075	+	7183	protein_coding	-	-
ENSCAFG00000019165	GABRQ	608.21	40.5238	3.90874	0.00012345	X	120607686	120628343	+	5324	protein_coding	-	-
ENSCAFG00000029920	TSC22D3	14150.3	3573.36	1.98546	0.000123799	X	81235809	81298192	-	1860	protein_coding	PF01166:TSC-22/dip/bun family	-
ENSCAFG00000006514	GPR84	98.2263	339.792	-1.79268	0.000125215	27	952886	954067	+	1182	protein_coding	PF00001:7 transmembrane receptor (rhodopsin family)	7tm_1
ENSCAFG00000015349	FNDC3B	243.607	1579.05	-2.69609	0.000126906	34	36302386	36637583	+	3883	protein_coding	PF00041:Fibronectin type III domain	fn3
ENSCAFG00000013663	GNAZ	724.358	46.7544	3.95049	0.000128054	26	27781704	27810188	+	1481	protein_coding	PF00503:G-protein alpha subunit	G-alpha
ENSCAFG00000012088	TUBGCP4	1902.73	231.065	3.0412	0.000132014	30	10225952	10262804	+	3014	protein_coding	PF04130:Spc97 / Spc98 family	-
ENSCAFG00000006222	CEP83	2639.75	307.338	3.10229	0.000133159	15	34418139	34499159	-	2207	protein_coding	-	-
novel.1260	-	88.9909	5.32921	4.08673	0.000136066	31	33657345	33664369	+	1268	-	-	-
ENSCAFG00000014170	GMIP	1872.03	5837.66	-1.64061	0.000137887	20	43636352	43645795	+	3436	protein_coding	PF00620:RhoGAP domain	RhoGAP
ENSCAFG00000017340	TOM1L1	167.853	26.3971	2.6685	0.000139371	9	30025132	30072988	+	2430	protein_coding	PF00790:VHS domain|PF03127:GAT domain	-
ENSCAFG00000002147	IL1R1	16.1784	190.98	-3.56687	0.000139818	10	40827377	40897596	-	3479	protein_coding	PF01582:TIR domain|PF13927:Immunoglobulin domain	TIR
ENSCAFG00000049597	MARCKS	396.499	1585.39	-1.99796	0.000139953	12	69980433	69984848	+	2053	protein_coding	-	-
ENSCAFG00000007203	GGH	3899.02	21451.5	-2.45991	0.000140512	29	13134232	13165028	-	2312	protein_coding	PF07722:Peptidase C26	-
ENSCAFG00000021543	U1	102.13	6.14308	4.07143	0.000141673	3	17361129	17361293	+	165	snRNA	-	-
ENSCAFG00000020526	MIR22	0	28.9592	-7.00949	0.000141673	9	45852517	45852609	-	93	miRNA	-	-
ENSCAFG00000003169	CALD1	347.232	20.6637	4.06678	0.000154055	16	13084109	13279384	-	3297	protein_coding	PF02029:Caldesmon	-
ENSCAFG00000004529	VIM	13447.6	61722.9	-2.19847	0.000154546	2	19671316	19679466	-	1961	protein_coding	PF04732:Intermediate filament head (DNA binding) region|PF00038:Intermediate filament protein	Filament
ENSCAFG00000011745	SORL1	3757.21	19526.5	-2.37764	0.000154546	5	12431377	12650784	-	7302	protein_coding	PF15901:Sortilin, neurotensin receptor 3, C-terminal|PF00041:Fibronectin type III domain|PF15902:Sortilin, neurotensin receptor 3,|PF00058:Low-density lipoprotein receptor repeat class B|PF00057:Low-density lipoprotein receptor domain class A	Ldl_recept_a
ENSCAFG00000030139	KIF19	0	27.4241	-6.93459	0.000154546	9	6052840	6079295	-	3504	protein_coding	PF00225:Kinesin motor domain	Kinesin
novel.970	-	72.1609	5.46637	3.73639	0.000154546	25	37839999	37890665	+	1733	-	-	-
ENSCAFG00000011920	CASS4	450.036	2562.3	-2.50988	0.000156349	24	41622430	41657028	+	2464	protein_coding	PF14604:Variant SH3 domain|PF12026:Domain of unknown function (DUF3513)	-
ENSCAFG00000016387	RBPJ	123.587	524.652	-2.0872	0.000156349	3	84064440	84286360	-	2338	protein_coding	PF09271:LAG1, DNA binding|PF09270:Beta-trefoil DNA-binding domain	-
ENSCAFG00000016815	PSEN1	140.961	535.831	-1.92263	0.000158149	8	46495624	46569532	+	2811	protein_coding	PF01080:Presenilin	-
ENSCAFG00000000038	CD226	1106.4	139.067	2.99153	0.000161629	1	8351207	8435145	+	1158	protein_coding	PF13895:Immunoglobulin domain|PF07686:Immunoglobulin V-set domain	V-set
ENSCAFG00000010736	KCNJ2	6.34964	185.832	-4.92583	0.000162208	9	16468938	16475722	+	1622	protein_coding	PF01007:Inward rectifier potassium channel|PF08466:Inward rectifier potassium channel N-terminal	-
ENSCAFG00000045911	-	105.414	1.50148	6.17787	0.000164099	31	38640438	38643219	+	1104	lncRNA	-	-
ENSCAFG00000015605	RPS24	29219.7	6100.67	2.25987	0.000164171	4	27877075	27908806	+	606	protein_coding	PF01282:Ribosomal protein S24e	Ribosomal_S24e
novel.358	-	34.5031	1.60342	4.39518	0.000170069	13	62523757	62524526	+	404	-	-	-
ENSCAFG00000006933	TMEM9B	2786.51	563.458	2.30597	0.000170069	21	32305764	32319729	-	1411	protein_coding	PF05434:TMEM9	TMEM9
novel.1953	-	65.6206	3.43236	4.26948	0.000173982	X	34393256	34420057	-	606	-	-	-
ENSCAFG00000006100	DUSP6	434.968	3004.95	-2.7891	0.000179519	15	30323697	30326508	-	1164	protein_coding	PF00581:Rhodanese-like domain|PF00782:Dual specificity phosphatase, catalytic domain	DSPc
ENSCAFG00000017438	RAB3D	17.8438	188.253	-3.39629	0.000179859	20	49974590	49983062	+	1479	protein_coding	PF00071:Ras family	Ras
ENSCAFG00000015881	ZMYND15	130.665	6.71935	4.27223	0.000182442	5	31811471	31816345	-	2372	protein_coding	PF01753:MYND finger	zf-MYND
ENSCAFG00000007789	ARHGAP10	1100.82	124.84	3.13945	0.000183519	15	46070312	46381839	+	2896	protein_coding	PF14604:Variant SH3 domain|PF00169:PH domain|PF00620:RhoGAP domain|PF16746:BAR domain of APPL family	RhoGAP
ENSCAFG00000018372	PGRMC1	8039.75	1216.65	2.72426	0.000183777	X	91329243	91337951	+	1926	protein_coding	PF00173:Cytochrome b5-like Heme/Steroid binding domain	-
ENSCAFG00000040506	-	208.33	13.403	3.97284	0.00018463	18	31666131	31672332	-	1541	lncRNA	-	-
novel.195	-	162.531	1053.81	-2.69669	0.000185604	10	17260827	17262206	-	1289	-	PF00069:Protein kinase domain	Pkinase
ENSCAFG00000029621	ACER2	651.644	73.3446	3.15025	0.000189521	11	39190115	39219776	+	2141	protein_coding	PF05875:Ceramidase	-
ENSCAFG00000011038	WIPI1	55.7365	267.874	-2.25833	0.000191461	9	15115315	15149147	-	2939	protein_coding	-	-
ENSCAFG00000004613	PLXND1	2.04836	56.5785	-4.82209	0.000196413	20	5554708	5610122	+	6174	protein_coding	PF01403:Sema domain|PF01833:IPT/TIG domain|PF08337:Plexin cytoplasmic RasGAP domain|PF01437:Plexin repeat	Sema
ENSCAFG00000000059	SERPINB2	164.08	2761.2	-4.07458	0.000199636	1	13260387	13272980	-	1708	protein_coding	PF00079:Serpin (serine protease inhibitor)	Serpin
ENSCAFG00000013762	PTGS2	88.9253	1699.88	-4.25954	0.000201336	7	19668082	19674903	-	3466	protein_coding	PF03098:Animal haem peroxidase	An_peroxidase
ENSCAFG00000012619	MGST1	178.19	943.997	-2.40787	0.000201907	27	30370594	30391778	-	987	protein_coding	PF01124:MAPEG family	-
ENSCAFG00000037058	-	41.7869	0.82477	5.65835	0.000203536	3	65522947	65535423	+	1130	lncRNA	-	-
ENSCAFG00000007122	HCK	565.768	2280.74	-2.01038	0.000203951	24	21473305	21513564	+	2080	protein_coding	PF00018:SH3 domain|PF00017:SH2 domain|PF07714:Protein tyrosine kinase	Pkinase_Tyr
ENSCAFG00000005726	PHOX2A	231.194	27.3853	3.07752	0.000206622	21	25892321	25900351	+	2405	protein_coding	-	-
ENSCAFG00000012493	PFKFB4	93.0541	414.251	-2.14463	0.000208516	20	40556790	40585652	+	3072	protein_coding	PF01591:6-phosphofructo-2-kinase|PF00300:Histidine phosphatase superfamily (branch 1)	-
ENSCAFG00000007479	-	4062.6	544.421	2.89959	0.000212247	17	38600736	38658001	+	1284	protein_coding	PF03357:Snf7	ESCRT-III
ENSCAFG00000023992	ADGRE3	760.618	5163.68	-2.763	0.00021244	20	48021369	48060618	+	2886	protein_coding	PF00002:7 transmembrane receptor (Secretin family)|PF01825:GPCR proteolysis site, GPS, motif|PF07645:Calcium-binding EGF domain	7tm_2
ENSCAFG00000031965	FGF1	174.638	9.63007	4.17815	0.000214476	2	37470985	37554619	-	621	protein_coding	PF00167:Fibroblast growth factor	-
ENSCAFG00000014405	GPR34	111.771	16.7363	2.74268	0.000214476	X	36086319	36087374	+	957	pseudogene	PF00001:7 transmembrane receptor (rhodopsin family)	7tm_1
ENSCAFG00000018487	EMB	1073.94	6176.53	-2.52376	0.000214668	4	64409589	64459376	+	1954	protein_coding	PF07679:Immunoglobulin I-set domain	I-set
ENSCAFG00000017838	CYP46A1	39.8391	249.512	-2.65316	0.00021585	8	68041344	68095212	+	2558	protein_coding	PF07995:Glucose / Sorbosone dehydrogenase|PF00067:Cytochrome P450	p450
ENSCAFG00000015048	SLC27A2	0	33.6937	-7.22578	0.00021585	30	16156063	16196829	+	2060	protein_coding	PF00501:AMP-binding enzyme	AMP-binding
ENSCAFG00000023107	OAS2	265.698	1371.89	-2.36978	0.000217114	26	10432042	10449009	+	2376	protein_coding	PF01909:Nucleotidyltransferase domain|PF10421:2'-5'-oligoadenylate synthetase 1, domain 2, C-terminus	NTP_transf_2
ENSCAFG00000014124	CHCHD10	1617.56	253.037	2.67574	0.000218666	26	28742526	28744369	+	684	protein_coding	PF06747:CHCH domain	-
ENSCAFG00000047702	-	127.282	9.55515	3.72351	0.000219698	28	8817039	8818202	+	1164	lncRNA	-	-
ENSCAFG00000013442	WNT3	1.118	56.4953	-5.35995	0.000219698	9	10077567	10124508	-	2646	protein_coding	PF00110:wnt family	wnt
ENSCAFG00000011994	KREMEN1	257.344	1366.41	-2.40952	0.00022134	26	22407506	22480384	+	5622	protein_coding	PF00431:CUB domain|PF00051:Kringle domain|PF01822:WSC domain	CUB
ENSCAFG00000019582	ATP6AP1	614.091	2382.54	-1.9566	0.000221564	X	122133325	122140447	+	1569	protein_coding	-	-
ENSCAFG00000002638	-	82.4744	3.18505	4.67676	0.000222748	1	102613933	102623538	-	889	protein_coding	-	-
ENSCAFG00000011995	THEMIS2	389.546	1554.35	-1.99653	0.000225381	2	72464026	72502928	-	3267	protein_coding	PF12736:Cell-cycle sustaining, positive selection,	-
ENSCAFG00000019633	NOTCH1	1234.01	6868.67	-2.47672	0.000225886	9	48974757	49017277	+	7698	protein_coding	PF12796:Ankyrin repeats (3 copies)|PF13857:Ankyrin repeats (many copies)|PF11936:Domain of unknown function (DUF3454)|PF07684:NOTCH protein|PF07645:Calcium-binding EGF domain|PF00066:LNR domain|PF00008:EGF-like domain|PF06816:NOTCH protein	EGF_CA
ENSCAFG00000029826	DUSP1	1542.43	9082.26	-2.5574	0.0002299	4	39588339	39590514	+	1162	protein_coding	PF00782:Dual specificity phosphatase, catalytic domain	DSPc
ENSCAFG00000020062	DPYD	1240.22	7509.97	-2.59849	0.000229988	6	51814573	52580923	+	3211	protein_coding	PF14697:4Fe-4S dicluster domain|PF07992:Pyridine nucleotide-disulphide oxidoreductase|PF01180:Dihydroorotate dehydrogenase|PF14691:Dihydroprymidine dehydrogenase domain II, 4Fe-4S cluster	DHO_dh
ENSCAFG00000017532	SEPTIN4	1991.37	179.367	3.47187	0.000233687	9	33138165	33157996	-	1870	protein_coding	PF00735:Septin	GTP_CDC
ENSCAFG00000042998	-	98.0211	3.40938	4.8235	0.000234886	37	2261348	2304735	+	3484	lncRNA	PF15237:PTRF/SDPR family	-
ENSCAFG00000005694	NAP1L1	26213.5	3948.89	2.73078	0.000240612	15	19143284	19175581	-	1533	protein_coding	PF00956:Nucleosome assembly protein (NAP)	-
ENSCAFG00000008677	SSBP2	1135.74	140.988	3.00935	0.000240612	3	25616824	25900501	+	1323	protein_coding	PF04503:Single-stranded DNA binding protein, SSDP	-
ENSCAFG00000001506	CYTH4	698.643	1675.77	-1.26197	0.000240612	10	27239405	27268823	-	2015	protein_coding	PF00169:PH domain|PF01369:Sec7 domain	Sec7
ENSCAFG00000004990	SLC35F5	1857.24	251.052	2.88708	0.000240747	19	35265661	35301332	+	2652	protein_coding	-	-
novel.225	-	36.8579	0	7.91065	0.000241821	10	63998161	64003550	-	333	-	-	-
ENSCAFG00000044942	MSRB1	1917.58	6885.37	-1.84385	0.000242067	6	38981721	38986459	+	1204	protein_coding	-	-
ENSCAFG00000003821	ITGB1	23931.2	3256.86	2.87733	0.000242722	2	3670596	3756961	+	2979	protein_coding	PF07965:Integrin beta tail domain|PF00362:Integrin, beta chain|PF08725:Integrin beta cytoplasmic domain	-
ENSCAFG00000009490	KLHL8	609.55	85.8944	2.82583	0.00024412	32	10659240	10686998	-	2004	protein_coding	PF07707:BTB And C-terminal Kelch|PF01344:Kelch motif|PF00651:BTB/POZ domain	BACK
ENSCAFG00000003948	MFSD2B	1470.37	246.453	2.57611	0.000245376	17	18408251	18505676	+	3185	protein_coding	PF08059:SEP domain	-
ENSCAFG00000017201	ABCC3	25.591	140.931	-2.43514	0.000245376	9	26551268	26595646	+	5354	protein_coding	PF00005:ABC transporter|PF00664:ABC transporter transmembrane region	ABC_membrane
ENSCAFG00000000260	IFNGR1	615.079	3308.83	-2.4272	0.000246809	1	29647552	29669578	-	1480	protein_coding	PF07140:Interferon gamma receptor (IFNGR1)|PF01108:Tissue factor	-
novel.755	-	63.7467	6.09831	3.38175	0.000258377	20	19410433	19412572	+	2041	-	-	-
ENSCAFG00000018268	SLFN14	323.261	31.7133	3.34482	0.000262307	9	38100691	38110695	+	3927	protein_coding	PF04326:Putative DNA-binding domain	AAA_4
ENSCAFG00000018824	DHRS13	395.45	1235.09	-1.64207	0.000262498	9	43052114	43071742	-	2744	protein_coding	PF00106:short chain dehydrogenase|PF01145:SPFH domain / Band 7 family|PF15975:Flotillin	adh_short
ENSCAFG00000019128	SEC14L5	189.49	10.6831	4.14121	0.000262498	6	36442145	36479935	-	3387	protein_coding	PF03765:CRAL/TRIO, N-terminal domain|PF00650:CRAL/TRIO domain|PF04707:PRELI-like family	MSF1
ENSCAFG00000009818	NOD2	328.807	1890.59	-2.52286	0.000264511	2	64635519	64667232	-	5697	protein_coding	PF05729:NACHT domain|PF00619:Caspase recruitment domain	NACHT
ENSCAFG00000007609	MRVI1	9880.6	812.153	3.60472	0.000264511	21	33737459	33863422	-	4135	protein_coding	PF05781:MRVI1 protein	-
ENSCAFG00000002595	TMEM150B	28.9434	235.17	-3.03584	0.000264884	1	102360126	102368471	+	971	protein_coding	PF10277:Frag1/DRAM/Sfk1 family	-
ENSCAFG00000011839	CYP24A1	20.9483	0	7.09277	0.000264884	24	39862355	39878216	-	2327	protein_coding	-	-
ENSCAFG00000002709	FILIP1	126.065	5.22996	4.58955	0.000267522	12	36942790	37166589	-	4000	protein_coding	PF09727:Cortactin-binding protein-2	-
ENSCAFG00000015372	CPEB2	175.257	852.418	-2.28201	0.000270714	3	65203759	65267967	-	3045	protein_coding	PF16367:RNA recognition motif|PF16366:Cytoplasmic polyadenylation element-binding protein ZZ domain	-
novel.796	-	34.656	1.73924	4.35424	0.000272883	20	30338246	30341226	-	600	-	-	-
ENSCAFG00000002099	NCK2	10679.9	1217.49	3.1328	0.00027825	10	37585565	37732994	-	1859	protein_coding	-	-
ENSCAFG00000000450	TSPAN8	112.351	457.411	-2.02704	0.000284227	10	12786867	12818088	-	1145	protein_coding	PF00335:Tetraspanin family	Tetraspannin
ENSCAFG00000003067	MTURN	2203.28	263.388	3.06443	0.000291562	14	42899944	42930117	+	2298	protein_coding	PF15167:Domain of unknown function (DUF4581)	-
novel.1218	-	99.9381	2.95819	5.06632	0.000292238	30	15722757	15848536	+	231	-	-	-
ENSCAFG00000011595	ARHGAP6	389.327	36.0549	3.43073	0.000296338	X	7706156	7951557	-	2382	protein_coding	PF00620:RhoGAP domain	RhoGAP
novel.1093	-	102.171	5.82921	4.11671	0.000296338	28	3934995	3943061	+	1368	-	-	-
ENSCAFG00000004782	GAB2	799.995	3275.03	-2.03349	0.000297717	21	20277507	20606736	+	7154	protein_coding	-	-
ENSCAFG00000018705	ZDHHC9	112.159	569.509	-2.34268	0.0003059	X	100996607	101043228	-	1568	protein_coding	PF01529:DHHC palmitoyltransferase	-
ENSCAFG00000009498	ADA	7161.14	981.47	2.86695	0.000306287	24	32083931	32111160	-	1760	protein_coding	PF00962:Adenosine/AMP deaminase	-
ENSCAFG00000012086	CTSS	965.587	3954.38	-2.03458	0.000307394	17	59893840	59910849	-	1498	protein_coding	PF08246:Cathepsin propeptide inhibitor domain (I29)|PF00112:Papain family cysteine protease	Peptidase_C1
ENSCAFG00000045576	-	117.687	7.45577	3.95868	0.000313355	25	51600491	51602507	+	1877	protein_coding	PF13088:BNR repeat-like domain	-
ENSCAFG00000029582	-	20.5608	164.982	-2.98904	0.000314237	1	102911047	102977693	+	3816	protein_coding	PF13895:Immunoglobulin domain|PF13927:Immunoglobulin domain	-
ENSCAFG00000012998	ACE	4553.51	371.084	3.61697	0.000314573	9	11497182	11516358	+	4435	protein_coding	PF01401:Angiotensin-converting enzyme	Peptidase_M2
ENSCAFG00000011408	ZNFX1	1989.63	4627.65	-1.21743	0.000316187	24	35932523	35954170	-	6249	protein_coding	PF13087:AAA domain|PF13086:AAA domain	-
ENSCAFG00000023887	-	964.045	167.73	2.52109	0.000319091	24	37145683	37201611	+	1840	protein_coding	-	-
ENSCAFG00000009509	F13A1	15140.7	1454.27	3.38005	0.000319262	35	6187235	6349773	-	3019	protein_coding	PF01841:Transglutaminase-like superfamily|PF00868:Transglutaminase family|PF00927:Transglutaminase family, C-terminal ig like domain	Transglut_core
ENSCAFG00000004358	IQSEC1	422.156	1346.95	-1.67276	0.000320817	20	3241052	3522859	-	4372	protein_coding	PF16453:PH domain|PF01369:Sec7 domain	Sec7
novel.1396	-	113.654	5.77085	4.29639	0.000330786	36	24919280	24928889	+	3580	-	-	-
novel.1871	-	105.9	12.758	3.05717	0.000331426	JH373327.1	2010	33879	+	1039	-	PF12001:Domain of unknown function (DUF3496)	-
ENSCAFG00000020432	WLS	434.498	2502	-2.52422	0.000331854	6	77053237	77317761	+	3735	protein_coding	PF06664:Wnt-binding factor required for Wnt secretion	-
ENSCAFG00000005179	CAPN5	1375.61	122.07	3.49318	0.000335663	21	21627791	21678880	-	3141	protein_coding	-	-
ENSCAFG00000000824	P4HA2	46.0907	169.661	-1.88354	0.000338818	11	20514978	20549541	-	3677	protein_coding	PF13640:2OG-Fe(II) oxygenase superfamily|PF08336:Prolyl 4-Hydroxylase alpha-subunit, N-terminal region	-
ENSCAFG00000002796	CCDC88A	183.911	945.34	-2.3626	0.000340898	10	56170479	56300908	-	6193	protein_coding	PF05622:HOOK protein	-
ENSCAFG00000018466	ADAP2	0	25.6944	-6.8401	0.000341529	9	40819425	40845517	-	1566	protein_coding	PF01412:Putative GTPase activating protein for Arf|PF00169:PH domain	PH
ENSCAFG00000004733	DGKH	353.024	28.6572	3.62507	0.000341529	22	8543708	8756878	-	4230	protein_coding	PF07647:SAM domain (Sterile alpha motif)|PF00781:Diacylglycerol kinase catalytic domain|PF00169:PH domain|PF00609:Diacylglycerol kinase accessory domain|PF00130:Phorbol esters/diacylglycerol binding domain (C1 domain)	SAM_2
ENSCAFG00000004730	PLAUR	1757.05	11019.1	-2.6486	0.000341529	1	111476893	111490880	+	1427	protein_coding	PF00021:u-PAR/Ly-6 domain	-
ENSCAFG00000004586	RSU1	11594.5	1677.21	2.7893	0.000341757	2	20050117	20299184	+	1596	protein_coding	PF13855:Leucine rich repeat	-
ENSCAFG00000016070	DAGLA	28.2176	167.328	-2.59011	0.000341922	18	54730454	54752646	-	2750	protein_coding	PF01764:Lipase (class 3)	Lipase_3
ENSCAFG00000046655	SLC28A3	20.0443	244.944	-3.62299	0.000341932	1	75035952	75205084	+	3092	protein_coding	PF07662:Na+ dependent nucleoside transporter C-terminus|PF01773:Na+ dependent nucleoside transporter N-terminus|PF07670:Nucleoside recognition	-
ENSCAFG00000000657	DYNLT1	1914.8	484.786	1.98151	0.000341932	1	48058804	48066609	-	998	protein_coding	PF03645:Tctex-1 family	-
ENSCAFG00000005951	MCM8	1529.39	323.428	2.24072	0.000354525	24	15814770	15893458	-	4975	protein_coding	PF00493:MCM2/3/5 family	MCM
ENSCAFG00000014860	CASP4	120.743	555.393	-2.20648	0.000358383	5	27132565	27149736	+	2902	protein_coding	PF00656:Caspase domain|PF00619:Caspase recruitment domain	Peptidase_C14
ENSCAFG00000008999	PROS1	278.026	29.1463	3.25381	0.000358383	33	1628105	1692058	-	2900	protein_coding	PF00594:Vitamin K-dependent carboxylation/gamma-carboxyglutamic (GLA) domain|PF00054:Laminin G domain|PF07645:Calcium-binding EGF domain|PF00008:EGF-like domain	EGF_CA
ENSCAFG00000005178	HNMT	21.7188	275.348	-3.68378	0.000359191	19	40655161	40702218	+	1473	protein_coding	PF13489:Methyltransferase domain	-
ENSCAFG00000037208	-	79.6539	4.78847	4.03894	0.000359191	10	62283424	62306103	+	1879	lncRNA	-	-
ENSCAFG00000015254	VCL	5077.5	454.186	3.48263	0.000359965	4	24404319	24518633	+	3870	protein_coding	PF01044:Vinculin family	-
ENSCAFG00000031999	SLC30A1	1275.8	5402.95	-2.08251	0.000362512	7	9955877	9959388	-	1891	protein_coding	PF01545:Cation efflux family	-
ENSCAFG00000015796	TPM4	26961.6	2871.2	3.23115	0.000363048	20	46355736	46376425	-	1755	protein_coding	PF00261:Tropomyosin	-
ENSCAFG00000003625	FCGRT	2662.79	533.633	2.31857	0.00036412	1	106982833	106991467	-	1354	protein_coding	PF00129:Class I Histocompatibility antigen, domains alpha 1 and 2|PF07654:Immunoglobulin C1-set domain	MHC_I
ENSCAFG00000003445	-	400.015	20.8668	4.26787	0.000373122	14	56942100	56947643	-	885	protein_coding	PF13857:Ankyrin repeats (many copies)|PF12796:Ankyrin repeats (3 copies)	-
ENSCAFG00000010779	CISD2	2433.38	366.11	2.73273	0.000373122	32	24257994	24274064	+	710	protein_coding	PF09360:Iron-binding zinc finger CDGSH type|PF10660:Iron-containing outer mitochondrial membrane protein N-terminus	-
novel.817	-	6.33191	74.9177	-3.56707	0.000378818	21	25535958	25539401	+	2786	-	-	-
ENSCAFG00000004129	ENDOD1	1064.47	103.093	3.36729	0.00038208	21	5939181	5981095	-	2171	protein_coding	-	-
ENSCAFG00000000675	DCSTAMP	1072.67	82.199	3.70588	0.000382322	13	5542425	5571968	+	2696	protein_coding	PF07782:DC-STAMP-like protein	DC_STAMP
ENSCAFG00000000019	ZNF516	34.1596	174.514	-2.34563	0.00039184	1	3274993	3492201	+	5081	protein_coding	-	-
ENSCAFG00000008291	CXADR	107.597	3.57788	4.90742	0.00039184	31	14021303	14078847	+	2201	protein_coding	PF07679:Immunoglobulin I-set domain|PF07686:Immunoglobulin V-set domain	V-set
ENSCAFG00000031902	IMP4	4739.92	779.87	2.60331	0.000394669	25	19022730	19026855	-	1233	protein_coding	PF04427:Brix domain	-
ENSCAFG00000010949	SLC37A2	261.421	923.351	-1.82208	0.000396021	5	9384394	9406783	-	2824	protein_coding	PF07690:Major Facilitator Superfamily	MFS_1
novel.1364	-	133.121	5.41891	4.63966	0.000396105	35	11828735	11845643	+	1464	-	-	-
novel.1268	-	328.181	30.7357	3.42321	0.000400047	31	32369765	32377365	-	1505	-	-	-
ENSCAFG00000012391	PDE3A	62.3153	5.65936	3.44562	0.000401541	27	26560547	26878913	-	4030	protein_coding	PF00233:3'5'-cyclic nucleotide phosphodiesterase	-
ENSCAFG00000016797	PGD	2783.64	10376.7	-1.89849	0.00040216	2	85393819	85408272	-	1572	protein_coding	PF03446:NAD binding domain of 6-phosphogluconate dehydrogenase|PF00393:6-phosphogluconate dehydrogenase, C-terminal domain	NAD_binding_2
ENSCAFG00000032099	-	663.154	1786.97	-1.43012	0.000409302	9	10350542	10373321	+	2094	protein_coding	PF00397:WW domain	WW
ENSCAFG00000031322	PDXK	203.362	704.263	-1.7897	0.000410297	31	37685492	37707767	+	1847	protein_coding	PF08543:Phosphomethylpyrimidine kinase	-
ENSCAFG00000035464	-	0	25.431	-6.81957	0.00041166	31	33428915	33430697	-	897	lncRNA	-	-
novel.1406	-	36.2272	0.654919	5.95702	0.000411876	36	28776563	28778543	-	1257	-	-	-
novel.1552	-	4.93522	85.8533	-4.10599	0.000411876	5	29029654	29032891	-	647	-	PF08333:Protein of unknown function (DUF1725)	-
ENSCAFG00000032206	OGFRL1	336.266	1789.15	-2.41223	0.000417213	12	33678411	33690598	+	1435	protein_coding	PF04664:Opioid growth factor receptor (OGFr) conserved region	-
ENSCAFG00000018188	TNFAIP2	50.5572	228.621	-2.18759	0.000418834	8	70967741	70976396	+	2361	protein_coding	PF06046:Exocyst complex component Sec6	-
ENSCAFG00000015662	GNB5	340.791	29.2896	3.53679	0.000424654	30	17837220	17881036	-	1236	protein_coding	PF00400:WD domain, G-beta repeat	WD40
ENSCAFG00000044024	-	52.8826	1.60342	5.01946	0.000428696	18	2060884	2063606	-	1339	lncRNA	-	-
novel.871	-	33.6029	2.68774	3.61766	0.000428696	22	30604970	30607237	-	1414	-	-	-
ENSCAFG00000020105	AK1	131.547	12.962	3.33106	0.000430343	9	55539260	55548132	+	1067	protein_coding	PF00406:Adenylate kinase	ADK
ENSCAFG00000041537	-	21.0749	0	7.09925	0.000434874	23	14153450	14206425	+	1988	lncRNA	-	-
ENSCAFG00000016168	BID	6634.1	928.812	2.83641	0.000443333	27	45337145	45384059	-	2914	protein_coding	PF06393:BH3 interacting domain (BID)	-
ENSCAFG00000004439	RTN2	1913.77	292.725	2.70852	0.000443333	1	110070607	110079992	+	2224	protein_coding	PF02453:Reticulon	-
ENSCAFG00000016983	RAB8B	426.587	2372.55	-2.47495	0.000446468	30	27784387	27842065	+	996	protein_coding	PF00071:Ras family	Ras
ENSCAFG00000012212	RAB4A	560.85	84.4611	2.73094	0.000449222	4	9916235	9965469	-	1075	protein_coding	PF00071:Ras family	Ras
ENSCAFG00000032187	RNF152	237.728	13.3857	4.13728	0.0004508	1	14985769	14986380	+	612	protein_coding	PF14634:zinc-RING finger domain	-
ENSCAFG00000017257	-	4200.37	9067.51	-1.1102	0.000450969	20	49446181	49461864	+	3398	protein_coding	PF01074:Glycosyl hydrolases family 38 N-terminal domain|PF09261:Alpha mannosidase, middle domain|PF07748:Glycosyl hydrolases family 38 C-terminal domain	-
ENSCAFG00000003029	CXCL8	8729.18	76383.5	-3.12931	0.000452681	13	62434422	62438354	+	2049	protein_coding	PF00048:Small cytokines (intecrine/chemokine), interleukin-8 like	-
ENSCAFG00000029847	LASP1	738.708	2063.71	-1.48275	0.000453343	9	23347881	23396945	-	932	protein_coding	PF00880:Nebulin repeat|PF00412:LIM domain|PF14604:Variant SH3 domain	LIM
ENSCAFG00000007358	KCTD15	417.383	20.2836	4.36289	0.000454556	1	118422444	118434699	-	1550	protein_coding	PF02214:BTB/POZ domain	K_tetra
ENSCAFG00000032525	AHNAK	1184.26	5671.49	-2.26014	0.000461709	18	54100942	54113424	+	5922	protein_coding	-	-
ENSCAFG00000047707	-	286.553	21.2045	3.75483	0.000462135	3	68379541	68475615	-	2578	lncRNA	-	-
novel.934	-	2.11091	37.7466	-4.07059	0.00046248	24	42452657	42454618	+	1962	-	-	-
ENSCAFG00000044108	-	30.8271	0	7.65273	0.00046248	35	11980226	11994732	+	2724	lncRNA	-	-
ENSCAFG00000011630	-	687.528	3725.49	-2.43784	0.000467254	7	6484421	6533841	+	3337	protein_coding	PF00084:Sushi repeat (SCR repeat)	Sushi
ENSCAFG00000011736	DISC1	65.5857	1.02731	5.94596	0.000467254	4	7524397	7822558	-	4267	protein_coding	-	-
ENSCAFG00000038028	-	65.5109	3.094	4.40872	0.000468879	X	33842188	33893660	+	4082	lncRNA	-	-
ENSCAFG00000009360	ANO6	4637.03	611.531	2.92263	0.000468879	27	8884062	9066934	-	3963	protein_coding	PF16178:Dimerisation domain of Ca+-activated chloride-channel, anoctamin|PF04547:Calcium-activated chloride channel	-
novel.35	-	37.1845	1.08432	5.07999	0.000470784	1	96346028	96346779	+	681	-	-	-
novel.326	-	1947.39	9353.22	-2.26388	0.000475909	12	64239951	64243462	-	2326	-	PF14984:CD24 protein	-
ENSCAFG00000016856	STK10	1934.46	4846.53	-1.3248	0.000477098	4	40086698	40198029	+	3620	protein_coding	PF12474:Polo kinase kinase|PF00069:Protein kinase domain	Pkinase
ENSCAFG00000024140	SMIM3	2973.05	366.094	3.02161	0.000479761	4	58378700	58378882	-	183	protein_coding	-	-
novel.577	-	339.992	37.6172	3.1755	0.000480841	18	10017460	10018339	+	469	-	-	-
ENSCAFG00000043458	-	504.855	61.4522	3.03536	0.000484136	17	59147111	59147503	-	393	protein_coding	PF16211:C-terminus of histone H2A|PF00125:Core histone H2A/H2B/H3/H4	Histone
ENSCAFG00000003692	STOM	15883.6	2538.04	2.64572	0.000484664	11	74270409	74284670	-	2685	protein_coding	PF01145:SPFH domain / Band 7 family	-
novel.1808	-	73.2535	7.85949	3.19957	0.000484664	9	631872	633179	-	704	-	-	-
ENSCAFG00000007191	KIF2A	4082.46	626.374	2.70414	0.000486759	2	48645380	48714025	+	3035	protein_coding	PF00225:Kinesin motor domain	Kinesin
ENSCAFG00000030747	RGS19	2013.66	5195.49	-1.36722	0.000488522	24	47512552	47519247	-	4621	protein_coding	PF00615:Regulator of G protein signaling domain	RGS
ENSCAFG00000014811	JADE3	9.50985	71.4173	-2.89237	0.000489896	X	40521569	40680536	+	2876	protein_coding	PF10513:Enhancer of polycomb-like|PF13832:PHD-zinc-finger like domain|PF13831:PHD-finger	-
ENSCAFG00000005630	P2RY2	31.289	218.203	-2.80551	0.000489896	21	24992848	24996059	-	1108	protein_coding	PF00001:7 transmembrane receptor (rhodopsin family)	7tm_1
ENSCAFG00000043267	-	4627.67	533.773	3.11582	0.000490353	4	58378103	58378357	-	222	pseudogene	-	-
ENSCAFG00000009773	NEDD9	261.695	1204.18	-2.19914	0.000494071	35	10854295	10964650	-	2795	protein_coding	PF12026:Domain of unknown function (DUF3513)|PF14604:Variant SH3 domain|PF08824:Serine rich protein interaction domain	-
ENSCAFG00000009094	HPSE	21124.2	1872.41	3.49594	0.000500206	32	7167856	7199665	-	1715	protein_coding	PF03662:Glycosyl hydrolase family 79, N-terminal domain	-
ENSCAFG00000013769	-	384.602	1200.89	-1.64264	0.000500533	30	11956366	12004765	+	2859	protein_coding	PF07992:Pyridine nucleotide-disulphide oxidoreductase	Pyr_redox_2
novel.623	-	94.0727	6.49368	3.86174	0.000508193	18	33807856	33812246	-	2011	-	-	-
ENSCAFG00000029692	KCNK12	77.4859	4.90115	3.99568	0.000509104	10	49606354	49671387	-	1465	protein_coding	PF07885:Ion channel	Ion_trans_2
ENSCAFG00000017589	TLE3	1012.75	5574.22	-2.46009	0.000509104	30	33803734	33896525	-	2442	protein_coding	PF03920:Groucho/TLE N-terminal Q-rich domain	-
ENSCAFG00000003945	DENND2A	0.48487	29.943	-6.09333	0.000514025	16	8376316	8478890	+	5520	protein_coding	PF03455:dDENN domain|PF03456:uDENN domain|PF02141:DENN (AEX-3) domain	DENN
ENSCAFG00000019543	SBNO2	1143.58	3468.62	-1.60052	0.000514085	20	57267724	57640750	+	7667	protein_coding	-	-
ENSCAFG00000016399	LFNG	718.853	1934.3	-1.42772	0.000517127	6	14632691	14635485	-	747	protein_coding	PF02434:Fringe-like	Fringe
ENSCAFG00000013602	PBLD	118.196	14.7472	3.00012	0.00052016	4	19515050	19558335	-	1144	protein_coding	PF02567:Phenazine biosynthesis-like protein	-
ENSCAFG00000011101	GPR137B	384.796	2213.39	-2.52288	0.00052804	4	3825602	3864780	-	1865	protein_coding	-	-
ENSCAFG00000006370	HGF	4.5291	78.7232	-4.02966	0.00052804	18	21332817	21410263	-	2766	protein_coding	PF00024:PAN domain|PF00051:Kringle domain|PF00089:Trypsin	Trypsin
novel.1312	-	142.335	35.4454	2.00319	0.000537382	33	29672781	29673689	+	779	-	-	-
ENSCAFG00000019727	H6PD	434.302	1068.83	-1.29903	0.000537735	5	62548221	62608964	+	4506	protein_coding	PF01182:Glucosamine-6-phosphate isomerases/6-phosphogluconolactonase|PF02781:Glucose-6-phosphate dehydrogenase, C-terminal domain|PF00479:Glucose-6-phosphate dehydrogenase, NAD binding domain	G6PD_C
ENSCAFG00000003967	RPL18	64490.6	11963.6	2.43042	0.000540842	1	107688074	107694596	+	700	protein_coding	-	-
ENSCAFG00000008433	ENTPD1	63.9446	351.499	-2.45981	0.00054714	28	9211050	9323939	+	2677	protein_coding	PF01150:GDA1/CD39 (nucleoside phosphatase) family	-
ENSCAFG00000004491	LCP1	4286.41	14191.5	-1.72714	0.000550858	22	4992347	5059636	+	2989	protein_coding	PF13499:EF-hand domain pair|PF00307:Calponin homology (CH) domain	CH
ENSCAFG00000013665	KCND3	437.151	36.7099	3.57257	0.000566563	17	63470415	63668035	+	3728	protein_coding	PF11601:Shal-type voltage-gated potassium channels|PF11879:Domain of unknown function (DUF3399)|PF02214:BTB/POZ domain|PF00520:Ion transport protein	Ion_trans
ENSCAFG00000003749	SLC7A11	170.351	1333.92	-2.96766	0.000566832	19	4289850	4389048	+	1961	protein_coding	PF13520:Amino acid permease	-
ENSCAFG00000017656	PSTPIP2	151.673	811.428	-2.41926	0.000566832	7	45138807	45203072	+	1114	protein_coding	PF00611:Fes/CIP4, and EFC/F-BAR homology domain	-
ENSCAFG00000017712	IGSF6	347.606	1772.77	-2.35032	0.000566947	6	23185461	23194787	+	781	protein_coding	PF07686:Immunoglobulin V-set domain	V-set
ENSCAFG00000029302	-	703.023	224.91	1.64267	0.000568899	AAEX03025866.1	21	4190	+	2160	lncRNA	-	-
ENSCAFG00000020298	TANGO6	680.578	216.341	1.65244	0.000568899	5	80532865	80748563	-	4275	protein_coding	PF10363:Required for nuclear transport of RNA pol II C-terminus 1	-
ENSCAFG00000028587	-	210.777	74.4285	1.49892	0.000574234	27	35563812	35582690	+	1973	protein_coding	PF00059:Lectin C-type domain	Lectin_C
ENSCAFG00000000804	FBLN1	49.4985	2.00968	4.64221	0.000575993	10	20498567	20627836	-	4137	protein_coding	PF07645:Calcium-binding EGF domain|PF12662:Complement Clr-like EGF-like	EGF_CA
ENSCAFG00000010198	RAB7B	0	24.5531	-6.77465	0.000580107	38	2335535	2359469	-	1798	protein_coding	PF00071:Ras family	Ras
ENSCAFG00000017907	GM2A	9.47591	76.8476	-2.97344	0.000585033	4	58003946	58015753	-	634	protein_coding	PF02221:ML domain	-
ENSCAFG00000015155	TIMP1	22161.9	2709.23	3.03209	0.000586612	X	41201638	41205310	+	1629	protein_coding	PF00965:Tissue inhibitor of metalloproteinase	-
ENSCAFG00000031192	EFNB3	2389.91	405.561	2.55846	0.000588735	5	32574134	32594333	+	4792	protein_coding	-	-
ENSCAFG00000001778	ANXA1	1963.53	9544.65	-2.28138	0.000600186	1	84744163	84763011	-	1465	protein_coding	PF00191:Annexin	-
novel.712	-	24.1246	0	7.2977	0.000601048	2	5529930	5531658	-	454	-	PF12001:Domain of unknown function (DUF3496)	-
novel.1429	-	159.834	907.007	-2.50476	0.000601048	37	28722037	28728429	-	6393	-	-	-
ENSCAFG00000016614	SRCIN1	1.48936	61.8472	-5.53774	0.000601048	9	23597734	23667851	+	10143	protein_coding	-	-
ENSCAFG00000029047	IL36G	52.0866	2.4961	4.38104	0.000602371	17	37144309	37149400	+	1661	protein_coding	PF00340:Interleukin-1 / 18	-
novel.734	-	2515.58	445.21	2.49806	0.000602371	2	48714026	48721380	-	3040	-	-	-
ENSCAFG00000011773	C6H7orf50	1914.8	324.428	2.56093	0.000607259	6	15726076	15883451	+	3596	protein_coding	PF01428:AN1-like Zinc finger|PF10180:Uncharacterised conserved protein (DUF2373)	zf-AN1
ENSCAFG00000015727	ARHGEF10L	19.7764	221.204	-3.49729	0.000607259	2	80642298	80808567	-	4965	protein_coding	PF00621:RhoGEF domain	RhoGEF
ENSCAFG00000025153	TTC9	389.429	31.3541	3.63423	0.000607259	8	44357641	44387737	+	657	protein_coding	PF00515:Tetratricopeptide repeat|PF13414:TPR repeat	TPR_1
novel.1298	-	508.049	40.367	3.65722	0.000612019	32	22998252	23000242	-	1991	-	-	-
ENSCAFG00000019379	ABCA3	188.605	560.535	-1.57289	0.000612544	6	38679324	38712648	+	5891	protein_coding	PF12698:ABC-2 family transporter protein|PF00005:ABC transporter	ABC_tran
ENSCAFG00000000320	SERF2	4830.49	1135.75	2.08817	0.000612544	30	10535497	10542290	+	907	protein_coding	-	-
ENSCAFG00000024995	SLCO4C1	29.3997	213.036	-2.86057	0.000612544	3	8751318	8825961	+	2258	protein_coding	PF03137:Organic Anion Transporter Polypeptide (OATP) family|PF07648:Kazal-type serine protease inhibitor domain	-
ENSCAFG00000001652	HACD4	8118.56	916.438	3.14717	0.00062301	11	40586076	40616007	-	723	protein_coding	PF04387:Protein tyrosine phosphatase-like protein, PTPLA	-
ENSCAFG00000029822	VPS26B	651.048	1823.26	-1.48611	0.000626455	5	999392	1020196	-	3397	protein_coding	-	-
ENSCAFG00000012639	IQGAP1	2642.29	7501.73	-1.50537	0.000644824	3	53683791	53792186	-	7434	protein_coding	PF00307:Calponin homology (CH) domain|PF03836:RasGAP C-terminus|PF00616:GTPase-activator protein for Ras-like GTPase	CH
ENSCAFG00000003005	CREB5	44.0664	301.05	-2.76476	0.000645201	14	41488548	41885094	+	2089	protein_coding	PF00170:bZIP transcription factor	bZIP_1
ENSCAFG00000013729	OVGP1	4193.15	427.859	3.2929	0.000652797	17	63957251	63983421	+	2738	protein_coding	PF00704:Glycosyl hydrolases family 18	-
ENSCAFG00000017137	TENM2	194.117	16.194	3.58849	0.000656017	4	43451059	44377371	-	10385	protein_coding	PF06484:Teneurin Intracellular Region|PF15636:GHH signature containing HNH/Endo VII superfamily nuclease toxin	-
ENSCAFG00000047077	STMP1	2539.61	494.529	2.36008	0.000656543	16	12586975	12602256	-	545	protein_coding	-	-
ENSCAFG00000048247	-	433.651	48.8721	3.14997	0.000661519	X	32180120	32181126	+	912	pseudogene	PF01536:Adenosylmethionine decarboxylase	SAM_decarbox
ENSCAFG00000017048	FLVCR2	44.5072	298.132	-2.74111	0.000661829	8	48587863	48653488	+	4153	protein_coding	PF07690:Major Facilitator Superfamily	MFS_1
ENSCAFG00000006164	CYP1B1	74.3977	3931.53	-5.72514	0.000696731	17	30272749	30278554	-	2518	protein_coding	PF00067:Cytochrome P450	p450
ENSCAFG00000007010	RASSF4	36.858	143.437	-1.96248	0.000700592	28	2452175	2482880	-	1281	protein_coding	PF16517:Novel Ras effector 1 C-terminal SARAH (Sav/Rassf/Hpo) domain|PF00788:Ras association (RalGDS/AF-6) domain	RA
ENSCAFG00000016048	PLEKHG3	631.773	1502.72	-1.24898	0.000702424	8	39072389	39155173	+	5332	protein_coding	-	-
ENSCAFG00000030384	RAB32	9454.55	1321.35	2.83901	0.000703964	1	37712142	37718266	+	878	protein_coding	PF00071:Ras family	Ras
ENSCAFG00000020063	SLC27A4	136.809	368.017	-1.4305	0.000703964	9	55164817	55177511	-	2191	protein_coding	PF13193:AMP-binding enzyme C-terminal domain	-
ENSCAFG00000010240	SLC22A18	44.3873	2.36028	4.19943	0.00070478	18	46878030	46898006	+	1178	protein_coding	PF07690:Major Facilitator Superfamily	MFS_1
ENSCAFG00000001316	DAPK1	52.2752	353.68	-2.76858	0.000714588	1	72280103	72447822	-	4568	protein_coding	PF00531:Death domain|PF12796:Ankyrin repeats (3 copies)|PF00069:Protein kinase domain	Pkinase
ENSCAFG00000010948	PREX1	3273.49	10285.3	-1.65161	0.00071835	24	35404564	35582041	-	4923	protein_coding	PF00610:Domain found in Dishevelled, Egl-10, and Pleckstrin (DEP)	-
ENSCAFG00000043875	-	11.8261	96.199	-3.01389	0.000724244	15	51438397	51441828	+	2013	lncRNA	-	-
ENSCAFG00000011188	GALNT3	108.656	633.849	-2.54175	0.000724244	36	10896128	10919000	-	2567	protein_coding	PF00535:Glycosyl transferase family 2|PF00652:Ricin-type beta-trefoil lectin domain	Glycos_transf_2
ENSCAFG00000006151	CDC42EP3	207.807	865.524	-2.05995	0.000734374	17	29950210	29973008	-	1368	protein_coding	PF00786:P21-Rho-binding domain|PF14957:Cdc42 effector	PBD
ENSCAFG00000005502	VDAC3	6400.35	1486.01	2.10659	0.00073554	16	23276767	23289752	-	1370	protein_coding	PF01459:Eukaryotic porin	-
ENSCAFG00000019861	GALNS	251.807	923.726	-1.87436	0.000736389	5	64534131	64562169	+	1665	protein_coding	PF00884:Sulfatase|PF14707:C-terminal region of aryl-sulfatase	Sulfatase
ENSCAFG00000004260	-	6288.38	1156.3	2.4429	0.000750193	15	14082954	14092637	-	517	protein_coding	-	-
ENSCAFG00000048861	-	167.619	15.2554	3.45649	0.000756863	10	37568348	37584261	+	1789	lncRNA	-	-
novel.1910	-	44.8624	281.992	-2.64343	0.000757041	JH373817.1	6673	10826	-	3165	-	-	-
ENSCAFG00000015734	DAGLB	322.085	1176.54	-1.86964	0.000771039	6	11761788	11791838	-	2328	protein_coding	PF01764:Lipase (class 3)	Lipase_3
novel.235	-	140.591	9.31724	3.91819	0.000774254	11	2212549	2227466	+	2187	-	-	-
ENSCAFG00000022721	-	518.402	130.92	1.98492	0.000779395	MT	5212	5279	-	68	Mt_tRNA	-	-
novel.1427	-	0	187.984	-9.70988	0.000782144	37	22672044	22696505	-	7952	-	PF08333:Protein of unknown function (DUF1725)	-
ENSCAFG00000018078	GDE1	10667.1	1767.06	2.59358	0.000783387	6	25740765	25758489	+	1635	protein_coding	PF03009:Glycerophosphoryl diester phosphodiesterase family	-
ENSCAFG00000031869	-	91.0138	618.997	-2.77023	0.000793908	9	37763399	37767011	+	620	protein_coding	PF00048:Small cytokines (intecrine/chemokine), interleukin-8 like	-
ENSCAFG00000013746	-	882.404	139.792	2.65841	0.000798079	27	26269311	26271864	+	1217	protein_coding	PF00406:Adenylate kinase|PF05191:Adenylate kinase, active site lid	ADK
ENSCAFG00000008408	TPD52	301.291	1042.24	-1.78924	0.000799619	29	27419736	27525336	-	2298	protein_coding	PF04201:Tumour protein D52 family	-
novel.1467	-	15.4666	142.058	-3.17908	0.000802169	4	71907066	71932685	+	5236	-	-	-
ENSCAFG00000000236	RMND5B	258.752	634.683	-1.29486	0.000808226	11	3393853	3407509	-	1883	protein_coding	PF10607:CTLH/CRA C-terminal to LisH motif domain|PF13445:RING-type zinc-finger	-
novel.1146	-	154.369	10.6477	3.85819	0.000814712	29	29006040	29071210	-	2324	-	-	-
novel.1469	-	77.6027	12.2877	2.65042	0.000815479	4	458197	478482	-	865	-	-	-
ENSCAFG00000028917	SNX10	443.967	2176.38	-2.29283	0.000823828	14	39567471	39640872	+	1201	protein_coding	PF00787:PX domain	PX
ENSCAFG00000020239	SH3GLB1	8045.6	1197.97	2.74756	0.000825167	6	61439415	61462087	-	1499	protein_coding	PF14604:Variant SH3 domain|PF03114:BAR domain	-
ENSCAFG00000045017	-	36.347	190.896	-2.38753	0.000825167	9	45850527	45854986	-	1032	lncRNA	-	-
ENSCAFG00000007257	DRAM1	64.421	304.522	-2.2391	0.000825167	15	40758810	40792906	+	2964	protein_coding	PF10277:Frag1/DRAM/Sfk1 family	-
ENSCAFG00000001077	TRIB1	2899.17	13466.8	-2.21556	0.000832942	13	23337788	23346304	+	3802	protein_coding	-	-
ENSCAFG00000044931	-	1.118	40.6535	-4.88025	0.000837589	37	28636464	28638570	-	1315	lncRNA	-	-
ENSCAFG00000004931	PLCD1	59.725	357.102	-2.5851	0.000845425	23	7781787	7805336	-	3853	protein_coding	PF00387:Phosphatidylinositol-specific phospholipase C, Y domain|PF00388:Phosphatidylinositol-specific phospholipase C, X domain|PF16457:Pleckstrin homology domain|PF09279:Phosphoinositide-specific phospholipase C, efhand-like|PF00168:C2 domain|PF14788:EF hand	PI-PLC-X
ENSCAFG00000015023	-	104.087	10.8529	3.24722	0.000845425	5	28727954	28729676	+	858	protein_coding	PF01459:Eukaryotic porin	-
novel.1074	-	40.0852	0.903574	5.54141	0.000846081	27	3868771	3869393	-	623	-	-	-
ENSCAFG00000019534	MIDN	2300.89	8062.89	-1.80904	0.000851312	20	57536880	57542977	-	2184	protein_coding	PF00240:Ubiquitin family	ubiquitin
ENSCAFG00000011086	SLC16A6	165.582	723.266	-2.12682	0.000853208	9	15015420	15032695	-	1793	protein_coding	PF07690:Major Facilitator Superfamily	MFS_1
ENSCAFG00000008838	KCNAB1	490.048	118.38	2.04801	0.000862422	23	49776089	50133707	+	5914	protein_coding	PF00248:Aldo/keto reductase family	Aldo_ket_red
ENSCAFG00000031150	PAIP2	5017.68	1066.74	2.23374	0.000862618	2	34671150	34695299	+	2592	protein_coding	PF07145:Ataxin-2 C-terminal region	PAM2
ENSCAFG00000030211	SDC4	8.08456	149.181	-4.2252	0.000870674	24	32630437	32649114	-	1786	protein_coding	PF01034:Syndecan domain	-
ENSCAFG00000033022	-	40.9493	4.53847	3.18641	0.000871115	6	77445160	77488236	+	4547	lncRNA	-	-
ENSCAFG00000001522	NCF4	553.192	1603.1	-1.53522	0.000871115	10	27597486	27615261	-	1118	protein_coding	PF00787:PX domain|PF00564:PB1 domain|PF00018:SH3 domain	PX
ENSCAFG00000014960	ATP8B4	86.3106	340.413	-1.97879	0.000871115	30	15887677	16122989	-	4238	protein_coding	PF12710:haloacid dehalogenase-like hydrolase|PF16209:Phospholipid-translocating ATPase N-terminal|PF16212:Phospholipid-translocating P-type ATPase C-terminal|PF00122:E1-E2 ATPase	E1-E2_ATPase
ENSCAFG00000005286	SPTBN4	0	20.6876	-6.52193	0.000871897	1	113168484	113240934	-	3582	protein_coding	PF00307:Calponin homology (CH) domain|PF00435:Spectrin repeat|PF15410:Pleckstrin homology domain	CH
ENSCAFG00000009824	SNX20	795.748	3077.35	-1.95121	0.000872916	2	64681303	64692486	+	1965	protein_coding	-	-
ENSCAFG00000045064	-	19.9655	0	7.03092	0.000873379	X	13871818	14261503	-	6113	lncRNA	PF15279:Sine oculis-binding protein	-
ENSCAFG00000014128	EHD1	792.262	2008.13	-1.34267	0.000873589	18	52291327	52311526	+	1927	protein_coding	PF12763:Cytoskeletal-regulatory complex EF hand|PF00350:Dynamin family|PF16880:N-terminal EH-domain containing protein	-
ENSCAFG00000018451	RASD1	3.54235	52.2324	-3.88033	0.000874102	5	41965164	41966817	+	1503	protein_coding	PF00071:Ras family	Ras
ENSCAFG00000029256	CEP112	574.448	92.7197	2.63075	0.000874983	9	14114852	14507298	+	3123	protein_coding	PF14846:Domain of unknown function (DUF4485)	-
ENSCAFG00000012718	CPXM2	200.432	996.427	-2.31532	0.000892027	28	33220890	33467746	-	6567	protein_coding	PF00246:Zinc carboxypeptidase|PF00754:F5/8 type C domain|PF00685:Sulfotransferase domain|PF13620:Carboxypeptidase regulatory-like domain	F5_F8_type_C
ENSCAFG00000030814	DOC2B	110.829	12.7947	3.10264	0.000892027	9	45450302	45485247	+	1230	protein_coding	PF00168:C2 domain	C2
ENSCAFG00000042831	-	102.345	5.14727	4.32118	0.000892027	2	13084776	13111143	-	583	lncRNA	-	-
ENSCAFG00000017333	LAT	2299.54	335.881	2.77464	0.000904118	6	18459061	18462694	+	1157	protein_coding	PF15234:Linker for activation of T-cells	-
ENSCAFG00000011231	LYST	803.376	3578.67	-2.15474	0.000906699	4	4089837	4294593	+	12831	protein_coding	PF02138:Beige/BEACH domain|PF14844:PH domain associated with Beige/BEACH	Beach
ENSCAFG00000001943	CBWD1	2047.78	362.3	2.4984	0.0009078	1	89063511	89121360	-	1847	protein_coding	PF07683:Cobalamin synthesis protein cobW C-terminal domain|PF02492:CobW/HypB/UreG, nucleotide-binding domain	-
novel.941	-	13.3039	81.3505	-2.60893	0.000922255	24	19644926	19649687	-	4762	-	-	-
ENSCAFG00000013490	NIBAN1	486.962	2231.41	-2.19682	0.000930233	7	18024578	18235236	-	3709	protein_coding	-	-
ENSCAFG00000013714	ORAI2	9943.65	1342.5	2.88884	0.000936843	6	7728505	7737962	-	893	protein_coding	PF07856:Mediator of CRAC channel activity	-
ENSCAFG00000031204	RGS10	3385.26	692.32	2.28933	0.000938535	28	29673374	29713908	-	1164	protein_coding	PF00615:Regulator of G protein signaling domain	RGS
ENSCAFG00000049180	-	117.205	9.08217	3.67973	0.000938535	10	62310400	62312053	+	897	lncRNA	-	-
ENSCAFG00000005073	SPHK1	52.1771	189.389	-1.86571	0.000956591	9	4311683	4314483	-	1780	protein_coding	PF00781:Diacylglycerol kinase catalytic domain	-
ENSCAFG00000008534	P2RY12	302.756	18.7879	4.01963	0.000961407	23	45909485	45910526	-	1042	protein_coding	PF00001:7 transmembrane receptor (rhodopsin family)	7tm_1
novel.1545	-	88.3121	5.55623	3.97486	0.000971605	5	82866529	82953050	+	1860	-	-	-
ENSCAFG00000005490	KCNE3	84.2094	401.363	-2.2594	0.000978	21	23871648	23871947	+	300	protein_coding	PF02060:Slow voltage-gated potassium channel	-
ENSCAFG00000004606	BIN1	8584.92	1566.8	2.45377	0.000979416	19	23375363	23534303	+	6056	protein_coding	PF14604:Variant SH3 domain|PF00067:Cytochrome P450|PF03114:BAR domain	p450
ENSCAFG00000011344	ADAP1	176.683	570.81	-1.69112	0.000990898	6	15898326	15973771	+	1754	protein_coding	PF01412:Putative GTPase activating protein for Arf|PF00169:PH domain	PH
ENSCAFG00000009634	NFKBIZ	507.872	3543.03	-2.80239	0.000993572	33	8073840	8154561	+	4549	protein_coding	PF13857:Ankyrin repeats (many copies)|PF12796:Ankyrin repeats (3 copies)	-
novel.1015	-	60.5209	5.56712	3.42202	0.00100586	26	24297542	24303570	+	1423	-	-	-
novel.1777	-	3.96005	129.403	-5.10045	0.00100586	9	15246213	15255524	+	9312	-	-	-
ENSCAFG00000002096	UXS1	848.313	169.303	2.32415	0.00100794	10	37342746	37407252	+	1294	protein_coding	PF16363:GDP-mannose 4,6 dehydratase|PF11803:UDP-glucuronate decarboxylase N-terminal	-
ENSCAFG00000006140	RNF24	57.7369	252.897	-2.13546	0.00101198	24	17405328	17454790	+	1090	protein_coding	-	-
ENSCAFG00000025113	CLEC12A	60.3899	210.858	-1.79359	0.00101372	27	36040577	36051184	-	1025	protein_coding	PF00059:Lectin C-type domain	Lectin_C
ENSCAFG00000006266	ARHGAP26	203.392	977.975	-2.26647	0.00101498	2	37626698	38040079	+	3663	protein_coding	PF00169:PH domain|PF00620:RhoGAP domain|PF14604:Variant SH3 domain|PF16746:BAR domain of APPL family	RhoGAP
ENSCAFG00000011895	PTAFR	360.682	1446.96	-2.00456	0.0010161	2	72225386	72256352	+	2124	protein_coding	PF00001:7 transmembrane receptor (rhodopsin family)	7tm_1
ENSCAFG00000007801	ELMOD3	280.391	899.516	-1.67981	0.00102902	17	39643676	39665726	-	1367	protein_coding	PF04727:ELMO/CED-12 family	-
ENSCAFG00000004371	ENTPD6	1398.77	234.495	2.57569	0.00104354	23	1374199	1420802	+	3671	protein_coding	PF01150:GDA1/CD39 (nucleoside phosphatase) family	-
novel.795	-	282.66	24.5793	3.52884	0.00104356	20	29623557	29634193	-	4458	-	-	-
ENSCAFG00000022720	-	261.678	42.654	2.61715	0.00105544	MT	5107	5178	-	72	Mt_tRNA	-	-
ENSCAFG00000009494	DENND2C	215.25	23.1135	3.21662	0.0010576	17	52293769	52331015	-	3007	protein_coding	PF03456:uDENN domain|PF03455:dDENN domain|PF02141:DENN (AEX-3) domain	DENN
ENSCAFG00000028912	CD300H	26.7861	162.026	-2.61642	0.00105795	9	5865075	5894005	+	1966	protein_coding	PF07686:Immunoglobulin V-set domain	V-set
ENSCAFG00000018727	RAB31	166.199	808.013	-2.28241	0.00106032	7	75678908	75817426	+	1308	protein_coding	PF00071:Ras family	Ras
ENSCAFG00000048027	-	9.8079	129.462	-3.72337	0.001068	26	16164472	16165358	-	777	protein_coding	-	-
ENSCAFG00000018423	ITGA2	255.828	15.0369	4.08845	0.00107251	4	62170452	62268983	-	4415	protein_coding	PF01839:FG-GAP repeat|PF00092:von Willebrand factor type A domain|PF08441:Integrin alpha	VWA
novel.1632	-	77.2667	3.30878	4.51152	0.00108384	6	75040901	75060249	-	2172	-	-	-
ENSCAFG00000014575	TNS1	89.4968	621.909	-2.7997	0.00109046	37	24581806	24808049	-	8966	protein_coding	PF10409:C2 domain of PTEN tumour-suppressor protein|PF08416:Phosphotyrosine-binding domain|PF00017:SH2 domain	SH2
ENSCAFG00000013354	BDH1	343.842	735.304	-1.0941	0.00109062	33	30406338	30436366	-	2751	protein_coding	PF00106:short chain dehydrogenase	adh_short
ENSCAFG00000000273	AGAP2	453.797	992.007	-1.12741	0.0011018	10	1792733	1807610	-	2281	protein_coding	PF01412:Putative GTPase activating protein for Arf|PF00071:Ras family	Ras
ENSCAFG00000008718	KMT2D	973.437	2165.81	-1.15357	0.00110495	27	5521804	5553490	+	17421	protein_coding	PF00856:SET domain|PF00628:PHD-finger|PF13771:PHD-like zinc-binding domain|PF05965:F/Y rich C-terminus|PF05964:F/Y-rich N-terminus	FYRC
ENSCAFG00000019015	LRG1	144.32	805.938	-2.47742	0.00111187	20	55177824	55180369	+	1767	protein_coding	PF13855:Leucine rich repeat	-
ENSCAFG00000010571	DAPP1	4265.08	725.937	2.55449	0.00112625	32	21766526	21812608	+	1667	protein_coding	-	-
novel.1615	-	175.384	607.133	-1.79168	0.00112741	6	25948956	25955750	-	5226	-	PF03281:Mab-21 protein	-
ENSCAFG00000008351	TLR2	1035.33	5033.58	-2.28105	0.00112952	15	51454695	51465241	+	2409	protein_coding	PF13855:Leucine rich repeat|PF01582:TIR domain	TIR
ENSCAFG00000031326	CEBPB	3227.53	12320.2	-1.93233	0.001134	24	36661616	36662656	+	1041	protein_coding	PF07716:Basic region leucine zipper	bZIP_2
ENSCAFG00000010563	GRB14	16.3607	0	6.75768	0.00114346	36	9712142	9721769	-	610	protein_coding	PF08947:BPS (Between PH and SH2)|PF00017:SH2 domain	SH2
ENSCAFG00000005141	SHKBP1	1693.73	4859.81	-1.52037	0.00115282	1	113154460	113165992	-	2191	protein_coding	PF02214:BTB/POZ domain	K_tetra
ENSCAFG00000031195	TMEM189	131.113	487.89	-1.89295	0.00116888	24	36611449	36633686	-	981	protein_coding	PF10520:B domain of TMEM189, localisation domain	-
ENSCAFG00000041349	-	170.614	14.723	3.52769	0.00117787	16	13087529	13088680	+	219	protein_coding	-	-
ENSCAFG00000044699	-	115.561	10.8405	3.41766	0.00117821	5	15059895	15061112	+	1218	lncRNA	-	-
ENSCAFG00000019187	MATK	1748.98	212.29	3.04169	0.00118456	20	55698350	55704022	+	1693	protein_coding	PF07714:Protein tyrosine kinase|PF00017:SH2 domain|PF00018:SH3 domain	Pkinase_Tyr
ENSCAFG00000024001	FAM217B	63.2945	196.181	-1.62376	0.0011973	24	44549945	44556196	+	3127	protein_coding	PF15344:FAM217 family	-
ENSCAFG00000011908	SHTN1	16.4238	205.016	-3.66581	0.0011973	28	27421579	27517935	-	2842	protein_coding	-	-
ENSCAFG00000014342	KIAA0232	765.842	2268.89	-1.56591	0.0011973	3	58926237	59097621	+	7326	protein_coding	PF00566:Rab-GTPase-TBC domain|PF15376:Domain of unknown function (DUF4603)	TBC
ENSCAFG00000008901	BPI	470.82	3100.85	-2.72061	0.0011973	24	26767746	26800762	+	2229	protein_coding	PF01273:LBP / BPI / CETP family, N-terminal domain|PF02886:LBP / BPI / CETP family, C-terminal domain	-
ENSCAFG00000015197	TNFRSF1A	1028.43	3668.39	-1.83403	0.00119882	27	38638753	38700282	+	3538	protein_coding	PF00020:TNFR/NGFR cysteine-rich region	-
ENSCAFG00000002079	KDR	374.814	58.5758	2.67508	0.00121681	13	47442764	47485042	-	4633	protein_coding	-	-
ENSCAFG00000029465	-	56.7785	2.21222	4.67921	0.00122772	10	16630287	16631627	+	1341	lncRNA	-	-
ENSCAFG00000024346	-	34.4513	1.28686	4.68537	0.00122982	9	9091780	9166659	-	2349	pseudogene	-	-
ENSCAFG00000010972	TCIRG1	590.144	1848.74	-1.64775	0.00123092	18	49784490	49794317	-	2690	protein_coding	PF01496:V-type ATPase 116kDa subunit family	-
ENSCAFG00000011862	CMAS	1466.37	322.701	2.18331	0.00123145	27	25098091	25116965	-	2160	protein_coding	PF02348:Cytidylyltransferase	CTP_transf_3
ENSCAFG00000042676	-	694.614	4705.47	-2.75894	0.00123846	13	62534590	62643441	+	2559	lncRNA	-	-
ENSCAFG00000011769	ANK2	76.9926	7.98426	3.27464	0.00124447	32	32671281	33141036	+	12543	protein_coding	PF00791:ZU5 domain|PF00531:Death domain|PF12796:Ankyrin repeats (3 copies)	Death
ENSCAFG00000008483	NDRG4	850.36	102.339	3.05406	0.00124487	2	58144105	58183470	-	5148	protein_coding	PF03096:Ndr family	Ndr
novel.510	-	419.35	39.9288	3.39173	0.00126318	16	36264873	36271261	-	2826	-	-	-
ENSCAFG00000001044	TATDN1	1389.58	255.441	2.44322	0.00126553	13	22573150	22624987	-	1133	protein_coding	PF01026:TatD related DNase	-
ENSCAFG00000013770	-	361.577	923.193	-1.35131	0.00126891	9	18188916	18195420	+	1613	protein_coding	PF00620:RhoGAP domain|PF00169:PH domain	RhoGAP
ENSCAFG00000011974	EPB42	560.841	82.9843	2.75378	0.00126891	30	10065469	10084976	-	2239	protein_coding	PF00868:Transglutaminase family|PF00927:Transglutaminase family, C-terminal ig like domain|PF01841:Transglutaminase-like superfamily	Transglut_core
ENSCAFG00000017357	ADAM19	809.78	2314.65	-1.5145	0.00127572	4	52650162	52729843	+	2799	protein_coding	PF01562:Reprolysin family propeptide|PF01421:Reprolysin (M12B) family zinc metalloprotease	-
ENSCAFG00000011531	PTPN1	737.008	2127.58	-1.52922	0.00127601	24	36936298	37003720	+	1707	protein_coding	PF00102:Protein-tyrosine phosphatase	Y_phosphatase
ENSCAFG00000018623	EVI2B	552.617	2527.45	-2.1925	0.00128148	9	41535738	41537108	+	1371	protein_coding	-	-
ENSCAFG00000039141	-	140.757	5.7598	4.6298	0.00132309	3	17220906	17226656	-	439	lncRNA	-	-
ENSCAFG00000016402	SEL1L3	146.7	813.545	-2.47396	0.00133282	3	84546536	84646417	+	3627	protein_coding	-	-
novel.3	-	122.238	11.2726	3.43026	0.00133345	1	14989523	15003030	+	2127	-	-	-
ENSCAFG00000007865	-	566.162	75.4703	2.90596	0.00134541	15	48056754	48057605	+	852	protein_coding	PF01459:Eukaryotic porin	-
ENSCAFG00000003977	PIK3CG	417.613	1568.29	-1.90878	0.00135904	18	13570999	13611141	-	5020	protein_coding	PF00792:Phosphoinositide 3-kinase C2|PF00794:PI3-kinase family, ras-binding domain|PF00613:Phosphoinositide 3-kinase family, accessory domain (PIK domain)|PF00454:Phosphatidylinositol 3- and 4-kinase	PI3Ka
ENSCAFG00000037443	-	84.5189	4.60757	4.22739	0.00135904	27	18856097	18930717	-	973	lncRNA	-	-
novel.245	-	56.1917	3.21774	4.10848	0.00136497	11	25732060	25732701	+	532	-	-	-
ENSCAFG00000012866	UROS	1265.45	258.456	2.29126	0.00136594	28	34948003	34983532	-	1864	protein_coding	PF02602:Uroporphyrinogen-III synthase HemD	HEM4
ENSCAFG00000032445	NMU	43.5449	1.33298	5.0039	0.00136594	13	47865002	47893921	-	709	protein_coding	PF02070:Neuromedin U	-
ENSCAFG00000017557	S100A8	3607.04	11950.3	-1.72799	0.00136594	7	43501989	43541604	+	1166	protein_coding	PF01023:S-100/ICaBP type calcium binding domain	-
ENSCAFG00000010566	PIWIL3	122.47	9.3935	3.70893	0.00136594	26	17036963	17061992	-	2765	protein_coding	PF02170:PAZ domain|PF02171:Piwi domain|PF16486:N-terminal domain of argonaute	Piwi
ENSCAFG00000031706	-	85.8721	657.031	-2.93381	0.0013706	29	28488474	28492697	+	1060	protein_coding	-	-
ENSCAFG00000011349	GSTP1	786.384	151.662	2.37274	0.00137167	18	49905161	49908182	-	799	protein_coding	PF02798:Glutathione S-transferase, N-terminal domain|PF00043:Glutathione S-transferase, C-terminal domain	GST_C
ENSCAFG00000006815	TUSC3	3741.72	642.839	2.54106	0.00138513	16	38862591	39084458	+	2290	protein_coding	PF04756:OST3 / OST6 family	-
ENSCAFG00000042999	-	22.277	0	7.18153	0.00141068	38	6766526	6798409	-	1152	lncRNA	-	-
ENSCAFG00000014275	SOS2	653.043	2496.44	-1.93428	0.00142777	8	26637895	26717781	-	4310	protein_coding	PF00125:Core histone H2A/H2B/H3/H4|PF00621:RhoGEF domain|PF00617:RasGEF domain|PF00618:RasGEF N-terminal motif|PF00169:PH domain	RhoGEF
ENSCAFG00000009266	TBC1D23	457.917	1827.14	-1.99538	0.0014327	33	6883336	6938318	+	2660	protein_coding	PF00566:Rab-GTPase-TBC domain	TBC
ENSCAFG00000006759	TRMT9B	283.786	37.3971	2.92448	0.0014327	16	36448246	36475783	+	1694	protein_coding	PF08241:Methyltransferase domain	Methyltransf_11
ENSCAFG00000025220	ACVRL1	104.408	458.957	-2.14221	0.00143809	27	3076124	3092469	-	2083	protein_coding	PF07714:Protein tyrosine kinase|PF08515:Transforming growth factor beta type I GS-motif	Pkinase_Tyr
ENSCAFG00000012666	F11R	1668.47	240.119	2.7969	0.00146607	38	21451952	21454959	+	1212	protein_coding	PF07686:Immunoglobulin V-set domain|PF13927:Immunoglobulin domain	V-set
ENSCAFG00000004966	MYD88	1304.47	3367.7	-1.36774	0.00146848	23	7901250	7904534	+	1528	protein_coding	PF00531:Death domain|PF01582:TIR domain	Death
ENSCAFG00000041196	-	538.143	2716.77	-2.33548	0.00147241	7	18021124	18024340	+	1949	lncRNA	-	-
ENSCAFG00000016307	EFHD2	391.533	1077.54	-1.46298	0.00147617	2	82088244	82091033	-	429	protein_coding	-	-
ENSCAFG00000015013	LGALS3	356.289	1164.15	-1.70976	0.00148206	8	30983633	30994705	+	1046	protein_coding	PF00337:Galactoside-binding lectin	-
ENSCAFG00000009411	HNF4A	85.6646	6.69756	3.66605	0.00149111	24	31847961	31905916	+	2406	protein_coding	PF00104:Ligand-binding domain of nuclear hormone receptor|PF00105:Zinc finger, C4 type (two domains)	Hormone_recep
ENSCAFG00000033362	-	199.543	15.3042	3.69973	0.00149168	6	77470011	77472352	+	1183	lncRNA	-	-
ENSCAFG00000007637	ACSS2	505.39	1462.33	-1.53241	0.00150758	24	23928838	23972651	+	2366	protein_coding	PF16177:Acetyl-coenzyme A synthetase N-terminus|PF13193:AMP-binding enzyme C-terminal domain|PF00501:AMP-binding enzyme	AMP-binding
ENSCAFG00000016249	PGM2	463.051	1479.57	-1.67613	0.00150963	3	74344810	74382494	-	2370	protein_coding	PF02879:Phosphoglucomutase/phosphomannomutase, alpha/beta/alpha domain II|PF02880:Phosphoglucomutase/phosphomannomutase, alpha/beta/alpha domain III|PF02878:Phosphoglucomutase/phosphomannomutase, alpha/beta/alpha domain I	PGM_PMM_II
ENSCAFG00000013517	NBEAL2	1657.77	3896	-1.23273	0.00150972	20	41803702	41827587	-	10084	protein_coding	PF14844:PH domain associated with Beige/BEACH|PF02138:Beige/BEACH domain|PF15787:Domain of unknown function (DUF4704)|PF16057:Domain of unknown function (DUF4800)	Beach
novel.1778	-	22.3072	144.234	-2.70336	0.00150972	9	16478168	16479697	+	1530	-	-	-
ENSCAFG00000013100	NCBP2	625.405	1682.16	-1.42765	0.00150972	33	29912569	29962175	-	3953	protein_coding	-	-
ENSCAFG00000019170	-	1654.33	444.925	1.89421	0.00150972	X	120714893	120719895	-	822	protein_coding	PF13499:EF-hand domain pair|PF13833:EF-hand domain pair	-
ENSCAFG00000017694	USP31	59.0828	300.186	-2.33875	0.00150972	6	22622099	22690121	+	4300	protein_coding	PF00443:Ubiquitin carboxyl-terminal hydrolase	UCH
ENSCAFG00000002723	-	10.6224	75.5007	-2.84059	0.00151169	1	103571393	103604594	+	4247	protein_coding	PF05729:NACHT domain|PF02758:PAAD/DAPIN/Pyrin domain|PF14484:Fish-specific NACHT associated domain	NACHT
ENSCAFG00000001490	SH3BP1	1055.76	2679.51	-1.34381	0.00151169	10	26954137	26966417	-	2842	protein_coding	PF00620:RhoGAP domain|PF03114:BAR domain	RhoGAP
ENSCAFG00000007489	RILPL2	9297.37	1821.51	2.35164	0.0015135	26	6145937	6168625	+	808	protein_coding	PF11461:Rab interacting lysosomal protein	-
novel.809	-	213.72	10.9478	4.27518	0.00152179	20	55494523	55498196	-	3674	-	-	-
novel.1687	-	470.738	157.572	1.57778	0.00152179	7	40826380	40841318	-	5256	-	-	-
ENSCAFG00000010874	SULF2	339.681	1695.28	-2.32126	0.00152179	24	34732037	34828569	-	3893	protein_coding	PF12548:Sulfatase protein|PF00884:Sulfatase	Sulfatase
ENSCAFG00000001611	IRF5	1002.18	2274.5	-1.18276	0.00153571	14	7724780	7742795	-	3587	protein_coding	PF10401:Interferon-regulatory factor 3|PF00605:Interferon regulatory factor transcription factor	IRF
ENSCAFG00000039606	-	102.709	12.619	3.01634	0.00155024	24	42420816	42426332	-	1810	lncRNA	-	-
ENSCAFG00000041921	-	126.094	14.8236	3.08181	0.00155138	12	67433603	67447106	+	961	lncRNA	-	-
ENSCAFG00000024175	NHSL2	68.1538	372.141	-2.45512	0.00156274	X	55954435	56197319	+	4235	protein_coding	PF15273:NHS-like	-
ENSCAFG00000029617	TM2D2	919.466	168.205	2.44958	0.00157515	16	26551628	26556285	+	1145	protein_coding	PF05154:TM2 domain	TM2
ENSCAFG00000001487	LGALS1	10896.4	2194.85	2.31152	0.00157711	10	26932301	26935646	-	724	protein_coding	PF00337:Galactoside-binding lectin	-
ENSCAFG00000032762	-	343.015	115.778	1.57077	0.00157784	17	37641073	37670511	+	996	protein_coding	PF06026:Ribose 5-phosphate isomerase A (phosphoriboisomerase A)	Rib_5-P_isom_A
ENSCAFG00000003890	DENND11	38.5096	251.571	-2.70907	0.00159757	16	7531078	7554543	+	2382	protein_coding	PF09804:Uncharacterized conserved protein (DUF2347)	-
ENSCAFG00000015414	CREG1	4224.45	746.996	2.49945	0.0016028	7	30873556	30883370	+	1048	protein_coding	PF13883:Pyridoxamine 5'-phosphate oxidase	-
ENSCAFG00000017592	SGCD	83.1174	3.5234	4.5518	0.00161106	4	53263866	53820231	-	1698	protein_coding	PF04790:Sarcoglycan complex subunit protein	-
ENSCAFG00000029740	MSRB3	118.936	9.18261	3.7011	0.00161369	10	7892640	8038043	+	1041	protein_coding	PF01641:SelR domain	-
novel.1821	-	48.758	0.84656	5.86112	0.00161894	9	31552033	31625219	-	774	-	-	-
ENSCAFG00000028570	DUSP3	18.9633	117.285	-2.63936	0.0016345	9	19518746	19527624	+	606	protein_coding	PF00782:Dual specificity phosphatase, catalytic domain	DSPc
ENSCAFG00000017274	-	104.806	328.305	-1.65225	0.0016345	4	50408492	50462462	+	1359	protein_coding	PF02984:Cyclin, C-terminal domain|PF00134:Cyclin, N-terminal domain	Cyclin_C
novel.343	-	4337.02	104.446	5.37563	0.00163473	13	28334703	28337835	+	3133	-	-	-
ENSCAFG00000019406	SPPL2B	211.064	574.059	-1.44438	0.00164445	20	56712390	56757938	-	7888	protein_coding	-	-
ENSCAFG00000010354	NT5C2	425.494	1582.48	-1.89346	0.0016466	28	15526790	15621235	-	1825	protein_coding	PF05761:5' nucleotidase family	-
ENSCAFG00000042483	-	44.8638	5.39727	3.03669	0.0016466	13	48029359	48048360	-	1148	lncRNA	-	-
ENSCAFG00000000235	N4BP3	4.3183	41.1546	-3.25096	0.00164783	11	3416804	3419194	-	1788	protein_coding	PF06818:Fez1	Fez1
ENSCAFG00000018809	TTC23L	33.6716	1.89819	4.13327	0.00166368	4	73400166	73453498	-	1560	protein_coding	PF13424:Tetratricopeptide repeat	-
ENSCAFG00000045341	-	54.4168	3.50162	3.94204	0.00167906	37	29760294	29764565	-	1219	lncRNA	-	-
ENSCAFG00000009372	DBX2	16.6462	0	6.76163	0.00168134	27	9119535	9251354	+	681	protein_coding	PF00046:Homeobox domain	Homeobox
ENSCAFG00000014972	NAGLU	87.9358	321.056	-1.87103	0.00168502	9	20407281	20414056	-	2489	protein_coding	PF12972:Alpha-N-acetylglucosaminidase (NAGLU) C-terminal domain|PF12971:Alpha-N-acetylglucosaminidase (NAGLU) N-terminal domain|PF05089:Alpha-N-acetylglucosaminidase (NAGLU) tim-barrel domain	-
ENSCAFG00000016020	ACTB	15401.7	43761.7	-1.50658	0.00169956	6	12418932	12462845	+	2794	protein_coding	-	-
ENSCAFG00000006176	RAB11FIP1	207.148	696.306	-1.74853	0.0017143	16	27503113	27531935	+	4661	protein_coding	PF00168:C2 domain	C2
ENSCAFG00000011989	SLC49A4	91.14	319.898	-1.81394	0.0017306	33	25870052	25940745	+	1602	protein_coding	-	-
novel.425	-	33.3519	1.61432	4.34319	0.00174171	15	7127073	7150349	+	799	-	-	-
novel.460	-	28.3079	0.982379	4.98911	0.00174171	15	26582216	26588310	-	436	-	-	-
ENSCAFG00000010955	PTHLH	67.8213	14.1251	2.25087	0.00174318	27	19781557	19795078	+	1252	protein_coding	PF01279:Parathyroid hormone family	-
ENSCAFG00000001811	ZFAND5	1920.57	9188.87	-2.25826	0.00174318	1	85420127	85428424	+	1455	protein_coding	PF01428:AN1-like Zinc finger|PF01754:A20-like zinc finger	zf-A20
ENSCAFG00000023035	ADGRE2	158.235	1189.74	-2.91149	0.00175802	20	47873897	47968525	-	4984	protein_coding	PF00002:7 transmembrane receptor (Secretin family)|PF07645:Calcium-binding EGF domain|PF01825:GPCR proteolysis site, GPS, motif	7tm_2
ENSCAFG00000016966	TPM1	4058.46	542.294	2.90366	0.00176129	30	27636283	27664442	+	2598	protein_coding	PF00261:Tropomyosin	-
ENSCAFG00000016146	MSL1	1098.83	3251.86	-1.56507	0.00176207	9	22429522	22441767	-	4362	protein_coding	PF15275:PEHE domain|PF16801:Dimerisation domain of Male-specific-Lethal 1	-
ENSCAFG00000023592	SLC8A1	13.6397	137.661	-3.35588	0.00176207	17	32005245	32307700	-	5078	protein_coding	-	-
novel.34	-	46.1107	2.22431	4.44446	0.00177436	1	96324843	96329035	+	2053	-	-	-
ENSCAFG00000037735	-	7063.76	1498.65	2.23672	0.00177436	X	9363162	9537788	+	1434	protein_coding	-	-
ENSCAFG00000035509	-	687.254	136.774	2.3278	0.00178186	1	36590968	36591944	-	765	protein_coding	-	-
ENSCAFG00000008804	MARCHF1	279.489	910.351	-1.70244	0.00178214	15	59753216	60036060	-	2966	protein_coding	PF12906:RING-variant domain	-
ENSCAFG00000012991	ARID5B	250.453	725.373	-1.53134	0.00178849	4	13927217	14101364	+	4021	protein_coding	PF01388:ARID/BRIGHT DNA binding domain	ARID
ENSCAFG00000018363	LONRF3	73.0399	364.56	-2.31695	0.00178979	X	91106496	91141790	+	2517	protein_coding	PF13920:Zinc finger, C3HC4 type (RING finger)|PF15227:zinc finger of C3HC4-type, RING|PF02190:ATP-dependent protease La (LON) substrate-binding domain|PF13414:TPR repeat	-
ENSCAFG00000028834	FAM104A	174.351	524.94	-1.59162	0.00179606	9	6907205	6964626	+	1989	protein_coding	PF00786:P21-Rho-binding domain|PF14957:Cdc42 effector	PBD
ENSCAFG00000028930	-	44.697	4.25848	3.36893	0.00179606	AAEX03020161.1	1399	7149	+	728	protein_coding	-	-
ENSCAFG00000013503	DGKG	22.3775	213.752	-3.27674	0.00179606	34	18811282	18980352	-	3736	protein_coding	PF14513:Diacylglycerol kinase N-terminus|PF00130:Phorbol esters/diacylglycerol binding domain (C1 domain)|PF00609:Diacylglycerol kinase accessory domain|PF13499:EF-hand domain pair|PF00781:Diacylglycerol kinase catalytic domain	C1_1
ENSCAFG00000012042	USP2	37.9321	264.022	-2.79132	0.00180799	5	14525797	14549291	+	2806	protein_coding	PF00443:Ubiquitin carboxyl-terminal hydrolase	UCH
ENSCAFG00000024171	SPINK2	310.599	40.8033	2.92337	0.00180799	13	48944135	48964831	-	1154	protein_coding	PF00050:Kazal-type serine protease inhibitor domain	-
ENSCAFG00000002941	ME1	159.709	12.9506	3.63549	0.00181701	12	43624945	43828775	-	2808	protein_coding	PF00390:Malic enzyme, N-terminal domain|PF03949:Malic enzyme, NAD binding domain	Malic_M
ENSCAFG00000031175	DCTD	2387.25	413.911	2.5279	0.00182444	16	47350357	47375127	+	979	protein_coding	PF00383:Cytidine and deoxycytidylate deaminase zinc-binding region	-
ENSCAFG00000013860	PLOD3	121.042	355.911	-1.55403	0.00185144	6	8664358	8671620	+	2874	protein_coding	-	-
ENSCAFG00000009282	CREB3L1	56.2187	2.69863	4.3669	0.00190151	18	43139453	43173420	-	1560	protein_coding	PF00170:bZIP transcription factor	bZIP_1
novel.1221	-	9677.72	3875.89	1.32004	0.00194707	30	33344470	33346568	+	294	-	PF00428:60s Acidic ribosomal protein	-
ENSCAFG00000006888	IL31RA	8.22586	70.1363	-3.07136	0.00194707	2	43144071	43193293	+	3222	protein_coding	-	-
ENSCAFG00000017389	RAB13	591.336	91.4258	2.69186	0.00194707	7	43153002	43156720	+	955	protein_coding	PF00071:Ras family	Ras
ENSCAFG00000000225	-	519.428	1304.32	-1.32882	0.00197221	10	1578631	1581430	-	1713	protein_coding	-	-
ENSCAFG00000004159	DNMT3A	230.817	507.154	-1.13437	0.00197902	17	19492193	19563902	-	3237	protein_coding	PF00855:PWWP domain|PF00145:C-5 cytosine-specific DNA methylase	PWWP
ENSCAFG00000023324	S100A12	3035.92	12161.3	-2.0019	0.00199338	7	43554146	43555475	+	419	protein_coding	-	-
ENSCAFG00000030793	-	1862.37	10468.9	-2.49073	0.00202627	18	25494018	25494958	-	506	protein_coding	PF04505:Interferon-induced transmembrane protein	-
ENSCAFG00000017151	RPS4X	46444.2	14705.5	1.65912	0.00202841	X	56182729	56296274	-	2531	protein_coding	PF00900:Ribosomal family S4e|PF08071:RS4NT (NUC023) domain|PF16297:Domain of unknown function (DUF4939)	Ribosomal_S4e
ENSCAFG00000004892	DEDD2	437.949	1233.52	-1.49139	0.00202841	1	112148925	112163770	+	1091	protein_coding	PF01335:Death effector domain	-
ENSCAFG00000002753	GPNMB	120.056	9.21395	3.71573	0.00203862	14	36919296	36946643	+	2335	protein_coding	PF00801:PKD domain	-
novel.854	-	47.9737	1.66043	4.85092	0.00204017	22	55061694	55069674	+	1939	-	-	-
ENSCAFG00000017107	PLEKHO2	433.456	1811.6	-2.06454	0.00204729	30	29242206	29262716	+	1913	protein_coding	-	-
ENSCAFG00000019816	ZNF276	472.197	1375.58	-1.54141	0.00206738	5	63838987	63857924	-	2753	protein_coding	-	-
ENSCAFG00000011399	RASSF8	82.3718	11.9345	2.78341	0.00207508	27	21515795	21535929	-	1663	protein_coding	PF00788:Ras association (RalGDS/AF-6) domain	RA
ENSCAFG00000024923	FXYD4	127.001	7.65307	4.0484	0.00208759	28	3685151	3687652	-	328	protein_coding	-	-
ENSCAFG00000013234	LAMC1	1087	201.155	2.433	0.00210911	7	16404495	16526000	+	5169	protein_coding	PF00055:Laminin N-terminal (Domain VI)|PF00053:Laminin EGF domain|PF00052:Laminin B (Domain IV)	Laminin_EGF
novel.754	-	39.9656	3.36445	3.56952	0.00211902	20	13804093	13852399	+	1251	-	-	-
ENSCAFG00000013083	BANF1	3220.8	814.097	1.98369	0.00214065	18	51269815	51271690	-	1016	lncRNA	-	-
ENSCAFG00000048017	-	208.969	636.564	-1.60479	0.00215608	31	37707927	37708937	-	882	lncRNA	-	-
novel.32	-	104.513	10.7386	3.28984	0.00215694	1	93107226	93108519	+	718	-	-	-
ENSCAFG00000031556	MBD6	281.023	645.821	-1.19865	0.00215717	10	1613643	1619745	+	3655	protein_coding	-	-
ENSCAFG00000048775	-	61.9762	5.06011	3.61674	0.00218299	3	66825052	67030029	+	3371	lncRNA	-	-
ENSCAFG00000013773	BCR	1040.01	117.742	3.14188	0.00220118	26	27856082	27978318	+	5223	protein_coding	-	-
ENSCAFG00000017040	FOS	1127.33	6015.55	-2.41496	0.00220442	8	48331026	48333467	+	1287	protein_coding	-	-
novel.846	-	25.238	0.58701	5.4813	0.00220442	22	21261795	21327105	+	908	-	-	-
novel.342	-	1561.98	43.3235	5.17172	0.00220442	13	28330245	28334574	+	1524	-	-	-
ENSCAFG00000008938	RAB11FIP5	93.9758	406.264	-2.112	0.00223944	17	49735097	49803741	+	6402	protein_coding	PF00168:C2 domain	C2
ENSCAFG00000037899	-	193.061	30.9687	2.63284	0.00225166	6	311554	322560	+	4962	lncRNA	-	-
ENSCAFG00000018262	PNPLA6	1399.28	3491.86	-1.3189	0.00225686	20	52318408	52348963	+	7085	protein_coding	-	-
ENSCAFG00000009061	SLC8B1	296.132	796.533	-1.42726	0.0022815	26	10662208	10687629	-	3116	protein_coding	PF01699:Sodium/calcium exchanger protein	Na_Ca_ex
ENSCAFG00000003874	NUCB1	571.462	1463.04	-1.35566	0.0022948	1	107454636	107476375	-	1573	protein_coding	PF13499:EF-hand domain pair	-
ENSCAFG00000008659	SAMHD1	290.561	830.522	-1.51546	0.00230885	24	25626134	25680902	-	2656	protein_coding	PF01966:HD domain|PF07647:SAM domain (Sterile alpha motif)	HD
ENSCAFG00000016244	LBR	2953.34	8409.43	-1.50952	0.0023156	7	39288147	39307606	+	2768	protein_coding	PF01222:Ergosterol biosynthesis ERG4/ERG24 family|PF09465:Lamin-B receptor of TUDOR domain	-
ENSCAFG00000001899	COMMD8	1255.49	308.064	2.02639	0.00233528	13	43369173	43383094	-	831	protein_coding	PF07258:HCaRG protein	-
ENSCAFG00000010547	COL17A1	1.33495	28.5784	-4.27404	0.00233962	28	16350564	16402056	-	5972	protein_coding	PF01391:Collagen triple helix repeat (20 copies)	Collagen
ENSCAFG00000014701	PTGER2	34.3904	338.257	-3.30513	0.00234524	8	28522681	28536922	+	3145	protein_coding	PF00001:7 transmembrane receptor (rhodopsin family)	7tm_1
ENSCAFG00000014838	GRIA4	13.5657	0	6.48413	0.00236899	5	26272970	26642100	-	4754	protein_coding	-	-
ENSCAFG00000013854	TLNRD1	201.287	483.512	-1.26082	0.00238114	3	56689469	56701927	-	1173	protein_coding	-	-
novel.833	-	30.3547	3.28564	3.20179	0.00238222	21	25856423	25868074	-	946	-	-	-
novel.1085	-	10.8347	68.2112	-2.68768	0.0023861	27	31999338	32001401	-	2064	-	-	-
ENSCAFG00000013541	MYPN	49.2993	2.02058	4.62739	0.0023861	4	19381416	19465995	+	4281	protein_coding	PF07679:Immunoglobulin I-set domain	I-set
ENSCAFG00000014723	UBA52	27018.5	8403.92	1.68478	0.00239363	20	44477130	44479948	-	573	protein_coding	PF01020:Ribosomal L40e family|PF00240:Ubiquitin family	ubiquitin
ENSCAFG00000004859	ECHDC3	42.3863	239.769	-2.49278	0.00239633	2	24599709	24619958	-	1118	protein_coding	PF00378:Enoyl-CoA hydratase/isomerase	ECH
ENSCAFG00000032342	PDGFD	1956.75	317.761	2.62164	0.00243635	5	27863591	28089936	+	2319	protein_coding	PF00341:PDGF/VEGF domain|PF00431:CUB domain	CUB
ENSCAFG00000001846	-	1162.61	287.995	2.01295	0.00243635	11	50362813	50376161	+	1666	protein_coding	PF03357:Snf7	ESCRT-III
ENSCAFG00000011584	GRAMD1B	169.048	724.976	-2.09469	0.00244112	5	10814512	10976833	-	4549	protein_coding	PF02893:GRAM domain|PF16016:Domain of unknown function (DUF4782)	GRAM
ENSCAFG00000029189	TIMP3	219.582	19.9749	3.45163	0.00244189	10	30627154	30694288	-	1397	protein_coding	PF00965:Tissue inhibitor of metalloproteinase	-
ENSCAFG00000009481	SEMA3G	17.4515	131.606	-2.94737	0.00248152	20	37322565	37332818	+	3373	protein_coding	PF00047:Immunoglobulin domain|PF01403:Sema domain	Sema
ENSCAFG00000004481	SLC6A6	1254.43	3549.85	-1.5003	0.00248201	20	4531771	4620605	+	6873	protein_coding	-	-
ENSCAFG00000016603	ITGAL	259.396	660.595	-1.34594	0.00249662	6	17605760	17644986	-	3553	protein_coding	PF01839:FG-GAP repeat|PF00092:von Willebrand factor type A domain|PF08441:Integrin alpha	VWA
ENSCAFG00000011184	SIAE	213.212	27.8219	2.93579	0.00250782	5	9731394	9769227	+	1888	protein_coding	PF03629:Domain of unknown function (DUF303)	-
ENSCAFG00000001433	PLEC	2182.28	7988.64	-1.87236	0.00252006	13	37450248	37513523	-	16986	protein_coding	-	-
novel.415	-	37.9559	1.78417	4.35691	0.00253197	14	56918408	56919001	-	594	-	-	-
ENSCAFG00000010098	-	489.38	143.316	1.77036	0.00256077	6	444869	447284	+	776	protein_coding	PF00366:Ribosomal protein S17	-
ENSCAFG00000031800	BBS10	531.374	143.908	1.88458	0.00256211	15	19331876	19335583	-	3175	protein_coding	PF00118:TCP-1/cpn60 chaperonin family	-
ENSCAFG00000002487	GABBR2	47.8895	2.8467	4.03948	0.00256288	11	55470197	55817945	-	4031	protein_coding	PF00003:7 transmembrane sweet-taste receptor of 3 GCPR|PF01094:Receptor family ligand binding region	7tm_3
ENSCAFG00000004360	ACSS1	1575.37	4358.87	-1.46808	0.00257324	23	1184392	1252255	-	3446	protein_coding	PF00501:AMP-binding enzyme|PF13193:AMP-binding enzyme C-terminal domain|PF16177:Acetyl-coenzyme A synthetase N-terminus	AMP-binding
novel.1272	-	553.473	1513.13	-1.45104	0.00257324	31	38014155	38027975	-	9435	-	PF17919:RNase H-like domain found in reverse transcriptase|PF00075:RNase H|PF00429:ENV polyprotein (coat polyprotein)|PF00077:Retroviral aspartyl protease|PF02093:Gag P30 core shell protein|PF00665:Integrase core domain|PF18697:Murine leukemia virus (MLV) integrase (IN) C-terminal domain	Gag_p30
ENSCAFG00000024150	ARF6	3152.26	9662.23	-1.61578	0.0025985	8	26445647	26525530	+	934	protein_coding	PF00025:ADP-ribosylation factor family	Arf
ENSCAFG00000045672	-	82.7896	8.91948	3.19608	0.00260432	30	30123544	30166247	+	1253	lncRNA	-	-
ENSCAFG00000008143	MSRA	245.633	743.991	-1.59907	0.00261041	25	27609349	28043271	-	1218	protein_coding	PF01625:Peptide methionine sulfoxide reductase	PMSR
ENSCAFG00000008922	MLF1	195.487	28.7751	2.76536	0.00261041	23	51901983	51933796	+	1129	protein_coding	PF10248:Myelodysplasia-myeloid leukemia factor 1-interacting protein	-
ENSCAFG00000005097	RHBDF2	539.348	1125	-1.06169	0.00261419	9	4226364	4237825	+	3536	protein_coding	PF12595:Rhomboid serine protease	-
ENSCAFG00000000365	MRNIP	166.312	38.0672	2.12291	0.00262139	11	1833967	1859347	+	926	protein_coding	PF15749:Uncharacterised protein family UPF0544	-
ENSCAFG00000014455	ESRRA	132.348	387.5	-1.54358	0.00262318	18	52756344	52763355	-	1842	protein_coding	PF00105:Zinc finger, C4 type (two domains)|PF00104:Ligand-binding domain of nuclear hormone receptor	zf-C4
novel.1457	-	10.9876	75.8383	-2.78728	0.00262318	4	28825991	28829203	+	2850	-	-	-
ENSCAFG00000008959	RIPK2	213.057	741.735	-1.79826	0.00264466	29	35282072	35311333	+	3969	protein_coding	PF07714:Protein tyrosine kinase|PF00619:Caspase recruitment domain	Pkinase_Tyr
ENSCAFG00000009671	-	276.95	35.2142	2.97743	0.00264759	17	52518033	52536077	+	1725	protein_coding	PF00105:Zinc finger, C4 type (two domains)|PF00104:Ligand-binding domain of nuclear hormone receptor	zf-C4
ENSCAFG00000023272	FSTL3	104.79	400.658	-1.9258	0.00265064	20	57879722	57884172	-	795	protein_coding	PF07648:Kazal-type serine protease inhibitor domain	-
ENSCAFG00000000538	VIP	36.763	2.73251	3.79495	0.00267582	1	42941224	42950700	+	1861	protein_coding	PF00123:Peptide hormone	-
ENSCAFG00000029470	-	8744.27	32010	-1.87204	0.00267582	7	43566053	43570072	-	1069	protein_coding	-	-
ENSCAFG00000029884	-	18469.5	7651.28	1.27132	0.00267582	29	7328501	7527510	-	874	protein_coding	PF00338:Ribosomal protein S10p/S20e	Ribosomal_S10
ENSCAFG00000048194	-	67.4967	7.24919	3.23062	0.00267582	17	39088614	39144844	-	3242	lncRNA	-	-
novel.1835	-	105.294	21.0249	2.32332	0.00267582	9	60189094	60190390	-	1297	-	PF00231:ATP synthase	-
ENSCAFG00000017992	MID2	97.7038	10.1516	3.27424	0.00267763	X	81296249	81463210	+	2508	protein_coding	PF13920:Zinc finger, C3HC4 type (RING finger)|PF00041:Fibronectin type III domain|PF00622:SPRY domain|PF00643:B-box zinc finger	SPRY
ENSCAFG00000007743	-	17.6122	92.1098	-2.40964	0.00271612	25	21741698	21742440	+	612	protein_coding	PF02800:Glyceraldehyde 3-phosphate dehydrogenase, C-terminal domain|PF00044:Glyceraldehyde 3-phosphate dehydrogenase, NAD binding domain	-
ENSCAFG00000013410	RGL1	367.643	40.6989	3.17182	0.00272047	7	17041296	17235193	+	3520	protein_coding	-	-
ENSCAFG00000002641	TTC7A	1156.68	2415.45	-1.06223	0.00273222	10	49129584	49314495	+	3050	protein_coding	-	-
ENSCAFG00000004584	TSC22D1	5465.19	773.134	2.82143	0.00276457	22	6375577	6505672	+	5416	protein_coding	PF01166:TSC-22/dip/bun family	-
ENSCAFG00000012918	TNK2	1229.03	4894.9	-1.9935	0.00277156	33	29152851	29179718	-	4538	protein_coding	PF07714:Protein tyrosine kinase|PF09027:GTPase binding|PF11555:EGFR receptor inhibitor Mig-6|PF14604:Variant SH3 domain	Pkinase_Tyr
ENSCAFG00000014582	SERPINI1	317.357	40.6979	2.96098	0.00277225	34	32553902	32624526	+	1719	protein_coding	PF00079:Serpin (serine protease inhibitor)	Serpin
ENSCAFG00000010113	GAS2	59.6661	3.29654	4.1717	0.00277682	21	44286531	44405060	+	1338	protein_coding	PF00307:Calponin homology (CH) domain|PF02187:Growth-Arrest-Specific Protein 2 Domain	CH
ENSCAFG00000007317	KCTD6	14.2104	72.9231	-2.31266	0.00278746	20	32144957	32146974	-	757	protein_coding	PF02214:BTB/POZ domain	K_tetra
ENSCAFG00000005068	KCTD12	355.511	1888.65	-2.41004	0.00283353	22	30503932	30508632	-	1047	protein_coding	PF02214:BTB/POZ domain	K_tetra
ENSCAFG00000029660	CHN1	54.2586	6.94741	2.96576	0.00285542	36	18786073	18980993	-	1907	protein_coding	PF00620:RhoGAP domain|PF00017:SH2 domain|PF00130:Phorbol esters/diacylglycerol binding domain (C1 domain)	RhoGAP
ENSCAFG00000005305	-	172.089	599.134	-1.80081	0.00285542	20	8415723	8439056	-	3486	protein_coding	-	-
ENSCAFG00000009680	GCNT2	38.7352	197.701	-2.33327	0.00286688	35	10305350	10385672	+	5238	protein_coding	PF02485:Core-2/I-Branching enzyme	-
ENSCAFG00000003631	RPS11	30022	11097.5	1.43574	0.0028944	1	107000265	107003057	-	773	protein_coding	PF00366:Ribosomal protein S17|PF16205:Ribosomal_S17 N-terminal	-
ENSCAFG00000000638	KLF10	458.377	2053.63	-2.16299	0.00290972	13	4218084	4223691	-	1554	protein_coding	-	-
ENSCAFG00000014493	-	114.54	521.623	-2.18876	0.00291625	6	9270884	9288871	-	1287	protein_coding	-	-
ENSCAFG00000048208	-	416.331	1334.88	-1.68203	0.00293333	17	40178931	40179862	-	834	protein_coding	PF02800:Glyceraldehyde 3-phosphate dehydrogenase, C-terminal domain|PF00044:Glyceraldehyde 3-phosphate dehydrogenase, NAD binding domain	-
ENSCAFG00000047959	-	0.496454	24.035	-5.77416	0.00294022	28	40904399	40905628	+	1230	protein_coding	PF13676:TIR domain	-
ENSCAFG00000004443	FOSB	422.837	2281.19	-2.43006	0.00294022	1	110087036	110092818	-	2667	protein_coding	PF00170:bZIP transcription factor	bZIP_1
ENSCAFG00000041406	-	6.09875	49.3542	-3.02925	0.0029499	1	113176539	113195361	-	2133	protein_coding	PF00435:Spectrin repeat	-
ENSCAFG00000010579	CHSY1	411.494	1500.08	-1.86603	0.00296748	3	39844195	40021573	+	2662	protein_coding	PF05679:Chondroitin N-acetylgalactosaminyltransferase	-
ENSCAFG00000018868	MYO18A	536.289	1166.82	-1.11987	0.00296748	9	43227187	43322545	-	8880	protein_coding	PF00595:PDZ domain (Also known as DHR or GLGF)|PF01576:Myosin tail|PF00063:Myosin head (motor domain)	Myosin_head
ENSCAFG00000029830	-	432.341	89.7668	2.26373	0.00297799	10	28126769	28149656	+	2088	protein_coding	PF05461:Apolipoprotein L	-
ENSCAFG00000013696	ALS2CL	58.2616	1.78417	4.98911	0.00300187	20	42066833	42088321	+	4359	protein_coding	PF02493:MORN repeat|PF02204:Vacuolar sorting protein 9 (VPS9) domain	VPS9
ENSCAFG00000024275	-	119.362	13.4021	3.14972	0.00300874	35	24174554	24174829	-	276	protein_coding	-	-
ENSCAFG00000043872	-	1542.32	266.991	2.52962	0.00301326	20	49110909	49116646	+	2161	protein_coding	-	-
ENSCAFG00000006503	RBPMS	75.5798	13.235	2.49586	0.00301326	16	33788781	33960286	-	2921	protein_coding	-	-
ENSCAFG00000009967	CHRM3	74.5474	7.73576	3.25536	0.00302014	4	506990	520613	-	1806	protein_coding	PF00001:7 transmembrane receptor (rhodopsin family)	7tm_1
ENSCAFG00000012003	LAT2	656.016	1547.39	-1.23668	0.00302014	6	6161542	6173294	-	1274	protein_coding	PF15703:Linker for activation of T-cells family member 2	-
ENSCAFG00000010871	LRP5	291.41	65.8756	2.13972	0.00302014	18	49439483	49516396	-	4958	protein_coding	PF00057:Low-density lipoprotein receptor domain class A|PF00058:Low-density lipoprotein receptor repeat class B|PF14670:Coagulation Factor Xa inhibitory site	Ldl_recept_a
ENSCAFG00000046129	-	17.1157	0.248655	5.83826	0.00302642	18	23361514	23362596	+	1083	lncRNA	-	-
ENSCAFG00000009795	ATP1A1	1921.44	5570.02	-1.53547	0.00302642	17	53813976	53847167	+	4760	protein_coding	PF00689:Cation transporting ATPase, C-terminus|PF00122:E1-E2 ATPase|PF00690:Cation transporter/ATPase, N-terminus|PF13246:Cation transport ATPase (P-type)	E1-E2_ATPase
ENSCAFG00000010940	MCTP2	207.824	899.89	-2.11237	0.00312039	3	45845378	46084449	-	6358	protein_coding	PF08372:Plant phosphoribosyltransferase C-terminal|PF00168:C2 domain	C2
ENSCAFG00000012769	MAN1C1	97.881	379.647	-1.96032	0.00312052	2	74165127	74304044	-	1887	protein_coding	PF01532:Glycosyl hydrolase family 47	-
ENSCAFG00000020254	NFAT5	116.202	421.171	-1.85658	0.00313315	5	80003587	80115096	-	5098	protein_coding	PF00554:Rel homology DNA-binding domain|PF16179:Rel homology dimerisation domain	RHD
ENSCAFG00000024010	TLR1	213.997	798.049	-1.8976	0.00315026	3	73539715	73544624	+	2449	protein_coding	PF01582:TIR domain|PF13855:Leucine rich repeat	TIR
ENSCAFG00000010876	TET2	308.925	1097.92	-1.82856	0.00319463	32	26059693	26143536	+	6793	protein_coding	PF12851:Oxygenase domain of the 2OGFeDO superfamily	-
ENSCAFG00000024306	AGO4	434.277	1309.09	-1.59115	0.00320938	15	6329413	6356676	-	2803	protein_coding	PF16488:Argonaute linker 2 domain|PF02170:PAZ domain|PF16486:N-terminal domain of argonaute|PF16487:Mid domain of argonaute|PF08699:Argonaute linker 1 domain|PF02171:Piwi domain	Piwi
ENSCAFG00000043028	-	24.2381	0.248655	6.34394	0.00324184	22	47915658	47939731	-	1547	lncRNA	-	-
ENSCAFG00000006055	ATP2C1	3727.87	596.626	2.64346	0.0032547	23	28066639	28235215	+	3761	protein_coding	PF00122:E1-E2 ATPase|PF00702:haloacid dehalogenase-like hydrolase|PF00689:Cation transporting ATPase, C-terminus	E1-E2_ATPase
ENSCAFG00000047989	-	56.1292	2.78968	4.29192	0.0032567	AAEX03023980.1	2901	10639	-	2468	lncRNA	-	-
ENSCAFG00000003992	NAMPT	3189.85	14852.7	-2.21902	0.00330229	18	13993022	14208657	+	2737	protein_coding	PF04095:Nicotinate phosphoribosyltransferase (NAPRTase) family	-
ENSCAFG00000004713	PLK3	367.06	1489.07	-2.02094	0.00331333	15	15519026	15524230	-	2641	protein_coding	PF00659:POLO box duplicated region|PF00069:Protein kinase domain	Pkinase
ENSCAFG00000013062	DOCK1	44.4137	322.567	-2.86888	0.00331923	28	35861523	36396883	+	8016	protein_coding	PF16172:DOCK N-terminus|PF06920:Dock homology region 2|PF14604:Variant SH3 domain|PF14429:C2 domain in Dock180 and Zizimin proteins	Ded_cyto
ENSCAFG00000004413	ARL5B	349.759	1143.24	-1.70745	0.00333607	2	18445860	18471066	-	2323	protein_coding	PF00025:ADP-ribosylation factor family	Arf
ENSCAFG00000020058	SNX7	15.4658	74.4703	-2.25075	0.00333874	6	51025203	51094539	-	1576	protein_coding	PF00787:PX domain	PX
ENSCAFG00000030240	DUSP4	362.134	2376.81	-2.71438	0.00334673	16	34801869	34814111	+	1722	protein_coding	PF00782:Dual specificity phosphatase, catalytic domain|PF00581:Rhodanese-like domain	DSPc
ENSCAFG00000046334	-	0	16.6296	-6.21319	0.00334987	7	74702729	74767191	-	1356	lncRNA	-	-
ENSCAFG00000009810	JAM3	441.814	51.4441	3.09971	0.00336093	5	1084560	1165121	-	1478	protein_coding	PF07679:Immunoglobulin I-set domain|PF07686:Immunoglobulin V-set domain	I-set
ENSCAFG00000010132	APLP2	571.487	1391.04	-1.28268	0.00336093	5	4705491	4786079	-	2504	protein_coding	PF12925:E2 domain of amyloid precursor protein|PF10515:beta-amyloid precursor protein C-terminus|PF02177:Amyloid A4 N-terminal heparin-binding	-
ENSCAFG00000017049	PANK3	459.86	2222.97	-2.27174	0.00337662	4	43137709	43186022	+	1259	protein_coding	PF03630:Fumble	Fumble
ENSCAFG00000017356	XPO6	3554.73	12111.8	-1.76845	0.00340203	6	18569213	18671095	+	4501	protein_coding	PF08389:Exportin 1-like protein|PF03810:Importin-beta N-terminal domain	-
ENSCAFG00000033641	-	375.542	40.7032	3.2066	0.00343546	28	22641021	22642285	-	1139	lncRNA	-	-
ENSCAFG00000003663	GSN	11022.8	2387.61	2.20678	0.00343849	11	74233457	74268129	+	2582	protein_coding	PF00626:Gelsolin repeat	-
ENSCAFG00000016618	TNFSF13	51.3238	314.4	-2.62626	0.00345933	5	32482723	32484789	+	998	protein_coding	PF00229:TNF(Tumour Necrosis Factor) family	-
ENSCAFG00000025324	CLEC4D	49.1321	317.995	-2.69124	0.00346062	27	37551064	37558847	+	832	protein_coding	PF00059:Lectin C-type domain	Lectin_C
ENSCAFG00000018720	ATG4C	392.23	119.012	1.71904	0.00346062	5	47188816	47359402	-	3005	protein_coding	PF03416:Peptidase family C54	-
ENSCAFG00000012623	STX1A	64.6649	16.9049	1.9326	0.00346136	6	6574631	6581833	+	1068	protein_coding	PF05739:SNARE domain|PF00804:Syntaxin	SNARE
ENSCAFG00000012984	H2AJ	1202.03	234.765	2.35573	0.00346136	27	31835623	31836012	-	390	protein_coding	PF00125:Core histone H2A/H2B/H3/H4|PF16211:C-terminus of histone H2A	Histone
ENSCAFG00000001589	TREML2	100.8	255.92	-1.34552	0.00347557	12	9950133	9959478	-	1443	protein_coding	-	-
ENSCAFG00000007194	FHIT	97.7945	25.8728	1.92162	0.00349366	20	30356572	31113859	+	766	protein_coding	PF01230:HIT domain	HIT
ENSCAFG00000019014	SEMA6B	8.31229	103.746	-3.68934	0.00349584	20	55161818	55173135	+	2351	protein_coding	PF01403:Sema domain	Sema
ENSCAFG00000046134	-	20.943	144.852	-2.78918	0.00352576	37	28636464	28638733	+	1766	lncRNA	-	-
ENSCAFG00000047530	-	31.4665	193.979	-2.63327	0.00352576	17	24899899	24901164	+	1160	lncRNA	-	-
ENSCAFG00000000828	RPS6KA2	162.736	784.81	-2.26809	0.00352755	1	54416758	54757067	-	2945	protein_coding	PF00433:Protein kinase C terminal domain|PF00069:Protein kinase domain	Pkinase
ENSCAFG00000007651	DTX4	92.4927	242.606	-1.38887	0.00357077	18	37538342	37591589	-	4033	protein_coding	PF02825:WWE domain|PF00097:Zinc finger, C3HC4 type (RING finger)	WWE
ENSCAFG00000031250	KRT14	74.0022	4.5628	4.02627	0.00357705	9	21156045	21265564	+	8659	protein_coding	PF00038:Intermediate filament protein	Filament
ENSCAFG00000009713	TSHB	361.002	35.3684	3.35096	0.00358134	17	52681357	52685390	+	643	protein_coding	PF00007:Cystine-knot domain	-
ENSCAFG00000009361	PKP4	690.39	159.461	2.11318	0.00358604	36	4342688	4575016	+	5209	protein_coding	PF00514:Armadillo/beta-catenin-like repeat	Arm
ENSCAFG00000014808	ADD1	1658.64	3413.62	-1.04102	0.00358844	3	61358162	61474830	-	5241	protein_coding	PF00596:Class II Aldolase and Adducin N-terminal domain	Aldolase_II
ENSCAFG00000023783	ZBP1	204.167	584.202	-1.51824	0.00359442	24	42584083	42589753	-	868	protein_coding	PF02295:Adenosine deaminase z-alpha domain	z-alpha
ENSCAFG00000024087	CGAS	8.34089	55.2791	-2.75721	0.00360142	12	35512860	35528596	-	1629	protein_coding	PF03281:Mab-21 protein	-
ENSCAFG00000050009	-	44.2916	3.36445	3.71933	0.0036079	33	13606511	13618971	+	1772	lncRNA	-	-
ENSCAFG00000020042	MON1B	262.219	651.312	-1.31073	0.00363668	5	73976545	73998255	-	3132	protein_coding	-	-
ENSCAFG00000010426	COL4A3	98.055	6.86487	3.8237	0.00368216	25	39975586	40104782	+	5899	protein_coding	PF01413:C-terminal tandem repeated domain in type 4 procollagen|PF01391:Collagen triple helix repeat (20 copies)	Collagen
novel.1827	-	670.056	134.594	2.31549	0.00371024	9	44832425	44834127	-	426	-	PF01290:Thymosin beta-4 family	-
ENSCAFG00000012320	TMEM89	32.4949	4.40519	2.87755	0.00379474	20	40496844	40497742	+	485	protein_coding	PF15098:TMEM89 protein family	-
ENSCAFG00000002494	GALNT12	82.2663	300.294	-1.86624	0.0038059	11	55909252	55947788	+	2202	protein_coding	PF00652:Ricin-type beta-trefoil lectin domain|PF00535:Glycosyl transferase family 2	Glycos_transf_2
novel.1532	-	16.0996	0.25955	5.75078	0.00380967	5	51485655	51614321	+	519	-	-	-
ENSCAFG00000002833	-	226.947	95.9519	1.23857	0.00380967	10	56164960	56165794	+	733	protein_coding	PF04073:Aminoacyl-tRNA editing domain	-
novel.611	-	24.0389	0.32746	6.32996	0.00380967	18	12234200	12247056	-	1446	-	-	-
ENSCAFG00000047924	PROK2	6.54967	63.5502	-3.25214	0.003824	20	20248829	20258390	+	318	protein_coding	PF06607:Prokineticin	-
ENSCAFG00000005122	ST6GALNAC2	58.049	306.331	-2.38786	0.00385463	9	4152689	4165416	+	1500	protein_coding	PF00777:Glycosyltransferase family 29 (sialyltransferase)	Glyco_transf_29
ENSCAFG00000018591	ARHGAP28	139.507	9.24559	3.91103	0.00385463	7	73055118	73257375	+	3337	protein_coding	PF00620:RhoGAP domain	RhoGAP
ENSCAFG00000017495	-	28.6622	1.58163	4.14103	0.00385651	X	71336881	71337237	-	357	protein_coding	PF01282:Ribosomal protein S24e	Ribosomal_S24e
ENSCAFG00000005008	MGAT5	219.1	701.998	-1.67723	0.00388198	19	37087247	37329723	+	3495	protein_coding	-	-
novel.264	-	148.994	13.1062	3.49999	0.00389316	11	1316225	1318319	-	1932	-	-	-
novel.812	-	20.5492	1.34387	3.90531	0.00393429	20	57952107	57955595	-	870	-	-	-
novel.1526	-	412.8	35.9909	3.52525	0.00396418	5	46337595	46365551	+	3622	-	-	-
ENSCAFG00000023298	-	82.6605	12.6383	2.69918	0.00403109	6	40428783	40435300	+	1583	protein_coding	-	-
ENSCAFG00000001513	KCTD17	3.91371	41.2376	-3.50879	0.00404196	10	27443180	27447712	-	1447	protein_coding	PF02214:BTB/POZ domain	K_tetra
ENSCAFG00000000355	MGAT4B	7448.57	1582.18	2.23499	0.00404196	11	1882976	1913145	+	2827	protein_coding	PF04666:N-Acetylglucosaminyltransferase-IV (GnT-IV) conserved region	-
ENSCAFG00000003013	SUSD1	2881.43	629.108	2.19516	0.00404196	11	66491791	66699467	-	3529	protein_coding	PF00084:Sushi repeat (SCR repeat)|PF07645:Calcium-binding EGF domain	EGF_CA
ENSCAFG00000008164	TMEM154	292.855	738.876	-1.33258	0.00406021	15	50494084	50534970	-	1077	protein_coding	PF15102:TMEM154 protein family	-
ENSCAFG00000007764	HIP1R	1047.96	2661.43	-1.3443	0.0040762	26	6624791	6637659	-	3367	protein_coding	PF07651:ANTH domain|PF16515:Clathrin-binding domain of Huntingtin-interacting protein 1|PF01608:I/LWEQ domain	-
ENSCAFG00000005704	STING1	134.868	685.923	-2.34932	0.00408797	2	34784232	34789072	-	1255	protein_coding	PF15009:Transmembrane protein 173	-
ENSCAFG00000049025	SMIM6	58.769	5.18384	3.4931	0.00408797	9	4920989	4921171	-	183	protein_coding	-	-
ENSCAFG00000004130	NEBL	8.91763	86.6442	-3.32523	0.00408797	2	11858209	12229718	+	4642	protein_coding	PF00412:LIM domain|PF00880:Nebulin repeat|PF14604:Variant SH3 domain	LIM
ENSCAFG00000005430	-	54.2068	394.511	-2.87478	0.00408797	15	18025274	18042068	+	249	protein_coding	-	-
ENSCAFG00000046621	-	66.6393	16.7621	1.99106	0.00409281	9	1011399	1012592	+	1089	lncRNA	-	-
ENSCAFG00000013202	SIDT2	1001.21	2221.17	-1.14843	0.00412422	5	16398815	16411268	-	2438	protein_coding	PF13965:dsRNA-gated channel SID-1	-
ENSCAFG00000045339	-	539.105	84.2807	2.67737	0.004139	27	8582943	8689989	+	2281	lncRNA	-	-
ENSCAFG00000007105	TNS2	62.3634	251.403	-2.01042	0.00415917	27	2096616	2113619	-	5447	protein_coding	PF08416:Phosphotyrosine-binding domain|PF10409:C2 domain of PTEN tumour-suppressor protein|PF00017:SH2 domain	SH2
novel.589	-	78.0411	9.11336	3.10978	0.00415917	18	41565078	41567252	+	2132	-	PF08333:Protein of unknown function (DUF1725)	-
ENSCAFG00000005889	RHOG	1625.24	4266.45	-1.39215	0.00416796	21	26372462	26373037	-	576	protein_coding	PF00071:Ras family	Ras
ENSCAFG00000012813	JAML	810.656	2893.77	-1.83525	0.00418897	5	15476582	15513075	+	2293	protein_coding	PF07686:Immunoglobulin V-set domain	V-set
ENSCAFG00000013662	CDC42EP2	0	15.412	-6.10433	0.0041978	18	51857367	51858011	-	645	protein_coding	PF00786:P21-Rho-binding domain|PF14957:Cdc42 effector	PBD
ENSCAFG00000010161	LPL	0	15.5233	-6.11135	0.0042176	25	37079756	37102700	-	1638	protein_coding	PF01477:PLAT/LH2 domain|PF00151:Lipase	Lipase
ENSCAFG00000007878	SLC43A3	132.971	451.319	-1.76792	0.00422326	18	38723534	38744636	+	2127	protein_coding	PF07690:Major Facilitator Superfamily	MFS_1
ENSCAFG00000017469	CALML4	171.511	399.685	-1.225	0.00422326	30	32235091	32240008	-	448	protein_coding	PF13499:EF-hand domain pair|PF13833:EF-hand domain pair	-
novel.283	-	56.2745	5.47473	3.37335	0.00422936	11	65894130	65897741	-	612	-	-	-
ENSCAFG00000019279	GNA15	72.9696	183.005	-1.32314	0.00426098	20	56118067	56126502	-	1149	protein_coding	PF00503:G-protein alpha subunit	G-alpha
ENSCAFG00000011499	SNAI1	651.19	2759.52	-2.08321	0.00432309	24	36498062	36503628	+	1602	protein_coding	-	-
ENSCAFG00000014120	-	620.817	188.87	1.71562	0.00432815	5	21205552	21308300	+	3950	protein_coding	PF10354:Domain of unknown function (DUF2431)|PF03901:Alg9-like mannosyltransferase family	Glyco_transf_22
ENSCAFG00000018639	PTPRM	90.532	8.41501	3.41986	0.00432815	7	73815186	74609116	+	6083	protein_coding	PF00629:MAM domain, meprin/A5/mu|PF00041:Fibronectin type III domain|PF00102:Protein-tyrosine phosphatase|PF00047:Immunoglobulin domain	Y_phosphatase
ENSCAFG00000028760	-	824.225	236.246	1.80108	0.00433172	18	52169364	52175733	-	896	protein_coding	PF00025:ADP-ribosylation factor family	Arf
ENSCAFG00000016437	MXD3	79.4398	254.414	-1.66858	0.00441171	4	36046982	36050899	+	621	protein_coding	PF00010:Helix-loop-helix DNA-binding domain	HLH
ENSCAFG00000018069	CCP110	2470.82	600.681	2.03995	0.00442906	6	25594813	25738776	-	8599	protein_coding	PF16025:Calcium-dependent calmodulin binding	-
ENSCAFG00000008875	TIPARP	1547.01	6719.57	-2.11876	0.00450277	23	50249327	50280144	+	4258	protein_coding	PF00644:Poly(ADP-ribose) polymerase catalytic domain	-
ENSCAFG00000017793	USP32	377.777	1338.77	-1.82591	0.00450277	9	36102641	36308278	+	5187	protein_coding	PF06337:DUSP domain|PF00443:Ubiquitin carboxyl-terminal hydrolase	UCH
ENSCAFG00000000058	SERPINB8	88.6809	281.845	-1.66436	0.00459592	1	13200602	13222943	-	1892	protein_coding	PF00079:Serpin (serine protease inhibitor)	Serpin
ENSCAFG00000009003	DDX60	269.888	956.494	-1.82565	0.00459601	15	63649875	63734920	-	5753	protein_coding	PF00270:DEAD/DEAH box helicase|PF00271:Helicase conserved C-terminal domain	DEAD
ENSCAFG00000005999	NHLRC3	35.2374	130.545	-1.88484	0.00465024	25	1977667	2035949	-	1181	protein_coding	PF01436:NHL repeat	NHL
ENSCAFG00000016447	CD5L	4.46809	83.7798	-4.29949	0.00465352	7	40516190	40526528	+	2034	protein_coding	PF00530:Scavenger receptor cysteine-rich domain	SRCR
ENSCAFG00000041318	RAB40C	79.4398	194.571	-1.28328	0.00467237	6	39939004	39945765	-	804	protein_coding	PF07525:SOCS box|PF00071:Ras family	Ras
novel.215	-	60.3787	1.00552	5.85753	0.00467801	10	45104623	45106605	-	1887	-	-	-
ENSCAFG00000046726	-	0.838498	25.5852	-4.6036	0.00468783	14	32149376	32151598	-	2223	protein_coding	PF08333:Protein of unknown function (DUF1725)|PF00078:Reverse transcriptase (RNA-dependent DNA polymerase)	RVT_1
ENSCAFG00000031640	GNG2	234.648	785.041	-1.74075	0.00471822	8	28049195	28191358	+	306	protein_coding	PF00631:GGL domain	-
ENSCAFG00000012096	FAM126B	69.6851	191.848	-1.4615	0.00471932	37	10169973	10238994	-	1922	protein_coding	PF09790:Hyccin	-
ENSCAFG00000016422	TNFRSF1B	1304.38	4873.26	-1.90093	0.00472096	2	84141911	84157191	-	1553	protein_coding	PF00020:TNFR/NGFR cysteine-rich region	-
novel.86	-	37.2888	1.81939	4.32038	0.00473077	1	61037966	61099816	-	927	-	-	-
novel.230	-	283.078	103.956	1.4455	0.00474485	10	68654376	68671269	-	545	-	-	-
ENSCAFG00000003990	KDM7A	559.326	1784.03	-1.67261	0.00474485	16	8740492	8814402	+	3402	protein_coding	PF02373:JmjC domain, hydroxylase	JmjC
ENSCAFG00000042496	-	0	14.4417	-6.01015	0.00474892	JH373583.1	654	2568	+	384	protein_coding	-	-
ENSCAFG00000044261	-	193.308	43.6086	2.1445	0.00476301	6	5634791	5635164	-	222	protein_coding	-	-
novel.1719	-	62.6935	3.48937	4.18117	0.00478858	8	61749172	61754047	+	1318	-	-	-
ENSCAFG00000011827	-	377.781	81.9753	2.20097	0.00478931	X	10616458	10617218	+	705	protein_coding	PF02798:Glutathione S-transferase, N-terminal domain|PF00043:Glutathione S-transferase, C-terminal domain	GST_C
novel.1413	-	1.48936	36.9031	-4.78778	0.00480518	37	28536817	28612738	+	1210	-	-	-
novel.19	-	39.0253	5.02623	2.93589	0.00483515	1	56527216	56528044	+	391	-	-	-
ENSCAFG00000019386	GADD45B	187.157	536.339	-1.51557	0.00483635	20	56628485	56629730	-	522	protein_coding	PF01248:Ribosomal protein L7Ae/L30e/S12e/Gadd45 family	-
ENSCAFG00000003154	NT5C3A	2935.29	751.053	1.96651	0.00484975	14	45077099	45131905	-	1175	protein_coding	PF05822:Pyrimidine 5'-nucleotidase (UMPH-1)	-
ENSCAFG00000016978	LACTB	301.041	920.742	-1.61187	0.00485637	30	27719821	27737959	+	1895	protein_coding	PF00144:Beta-lactamase	Beta-lactamase
ENSCAFG00000019305	RAP1GAP2	222.625	696.031	-1.64501	0.00487264	9	46784098	47011298	+	7916	protein_coding	-	-
ENSCAFG00000007245	IL1A	5.75055	392.183	-6.0809	0.00490137	17	36970573	36979435	-	1061	protein_coding	PF02394:Interleukin-1 propeptide|PF00340:Interleukin-1 / 18	-
ENSCAFG00000004701	TCTEX1D4	145.586	22.8661	2.66868	0.00491073	15	15518369	15519028	+	660	protein_coding	PF03645:Tctex-1 family	-
ENSCAFG00000049166	-	3937.15	1002.17	1.97396	0.00497019	16	12371599	12371785	+	174	pseudogene	-	-
ENSCAFG00000022714	-	21.7089	1.10611	4.29084	0.00497712	MT	3703	3771	+	69	Mt_tRNA	-	-
ENSCAFG00000001382	MAPK13	617.084	1966.81	-1.67097	0.00499958	12	5239750	5248196	+	1456	protein_coding	PF00069:Protein kinase domain	Pkinase
ENSCAFG00000003400	DDC	62.9707	4.92294	3.68712	0.00500996	18	1803273	1867616	-	2438	protein_coding	PF00282:Pyridoxal-dependent decarboxylase conserved domain	-
ENSCAFG00000011202	LRP10	2732.55	5990.69	-1.13242	0.00502502	8	3208269	3382311	+	4356	protein_coding	PF00057:Low-density lipoprotein receptor domain class A	Ldl_recept_a
ENSCAFG00000019627	MPP1	1053.58	2719.68	-1.36802	0.00503883	X	122851667	122879394	-	2405	protein_coding	PF07653:Variant SH3 domain|PF00625:Guanylate kinase|PF00595:PDZ domain (Also known as DHR or GLGF)	PDZ
ENSCAFG00000009095	-	32.4008	127.665	-1.99198	0.00503883	31	28020725	28049450	+	1792	protein_coding	PF09294:Interferon-alpha/beta receptor, fibronectin type III|PF01108:Tissue factor	-
ENSCAFG00000000791	NOTCH4	134.934	11.5402	3.55562	0.00507995	12	1587918	1607760	-	5544	protein_coding	PF07645:Calcium-binding EGF domain|PF00066:LNR domain|PF00008:EGF-like domain|PF13857:Ankyrin repeats (many copies)|PF07684:NOTCH protein	EGF_CA
ENSCAFG00000008026	-	2.71543	46.3729	-4.16231	0.00513623	31	11273672	11354685	+	3911	protein_coding	PF00664:ABC transporter transmembrane region|PF00005:ABC transporter	ABC_membrane
ENSCAFG00000013459	KLRD1	563.249	190.772	1.56196	0.00513623	27	35701185	35706720	-	617	protein_coding	PF00059:Lectin C-type domain	Lectin_C
ENSCAFG00000010595	RGS2	5261.53	23193	-2.14004	0.00520213	38	6200657	6203494	-	858	protein_coding	PF00615:Regulator of G protein signaling domain	RGS
ENSCAFG00000002344	INPP4A	181.286	592.07	-1.7075	0.00521293	10	44089025	44145506	-	3802	protein_coding	-	-
ENSCAFG00000018652	-	3856.11	1148.02	1.74781	0.00523042	4	70238743	70239129	+	387	protein_coding	PF00240:Ubiquitin family|PF01020:Ribosomal L40e family	ubiquitin
ENSCAFG00000013917	HK1	1262.33	2591.64	-1.03803	0.00523318	4	20421526	20518211	+	5496	protein_coding	PF03727:Hexokinase|PF00349:Hexokinase	-
novel.407	-	172.881	30.2372	2.51147	0.00526004	14	3101788	3120868	-	1545	-	-	-
ENSCAFG00000007854	CAST	749.863	2556.99	-1.76967	0.00528284	3	12922453	13031959	-	3464	protein_coding	PF00748:Calpain inhibitor	-
ENSCAFG00000007907	LRBA	3300.74	807.709	2.03075	0.00530652	15	48274881	48995697	-	8921	protein_coding	PF13385:Concanavalin A-like lectin/glucanases superfamily|PF06469:Domain of Unknown Function (DUF1088)|PF15787:Domain of unknown function (DUF4704)|PF14844:PH domain associated with Beige/BEACH|PF02138:Beige/BEACH domain	Beach
ENSCAFG00000000366	SASH1	0.48487	19.2637	-5.45206	0.00530687	1	39146020	39476914	+	6700	protein_coding	-	-
ENSCAFG00000011171	ALDH3B1	116.48	665.066	-2.51897	0.00532773	18	49802121	49819713	-	2553	protein_coding	PF00171:Aldehyde dehydrogenase family	Aldedh
ENSCAFG00000017928	TVP23B	501.093	190.519	1.39393	0.00534003	5	39080078	39099309	-	2008	protein_coding	PF05832:Eukaryotic protein of unknown function (DUF846)	-
ENSCAFG00000013589	IVNS1ABP	2030.74	9243.45	-2.18621	0.00534467	7	18431553	18444573	-	2479	protein_coding	PF01344:Kelch motif|PF00651:BTB/POZ domain|PF07707:BTB And C-terminal Kelch	BTB
ENSCAFG00000041957	-	35.5924	0.32746	6.89939	0.00535909	25	19011413	19012465	-	1053	lncRNA	-	-
ENSCAFG00000011335	GNB4	18.7062	114.9	-2.63659	0.00536258	34	12822104	12876865	-	1500	protein_coding	PF00400:WD domain, G-beta repeat	WD40
ENSCAFG00000001444	FGD2	460.507	938.201	-1.02645	0.00536258	12	6068910	6139707	+	4755	protein_coding	PF01363:FYVE zinc finger|PF00169:PH domain	FYVE
ENSCAFG00000000671	SOD2	6346.34	22580.4	-1.831	0.00536473	1	48836262	48955706	-	2935	protein_coding	PF00081:Iron/manganese superoxide dismutases, alpha-hairpin domain|PF02777:Iron/manganese superoxide dismutases, C-terminal domain	-
ENSCAFG00000017308	STON2	523.229	76.4543	2.77329	0.00536473	8	53597780	53725688	-	3398	protein_coding	PF00928:Adaptor complexes medium subunit family|PF12016:Stonin 2	Adap_comp_sub
novel.1825	-	33.9657	2.50699	3.75791	0.00536473	9	42295841	42343585	-	913	-	-	-
novel.698	-	136.608	47.278	1.53644	0.00536473	2	74862445	74864249	+	1805	-	-	-
ENSCAFG00000013817	SRGN	2518.58	10855.9	-2.10764	0.00543724	4	20230743	20244474	+	735	protein_coding	PF04360:Serglycin	-
novel.670	-	22.0277	125.428	-2.51867	0.00543724	2	38053720	38060558	+	5414	-	PF03372:Endonuclease/Exonuclease/phosphatase family|PF17490:L1 transposable element dsRBD-like domain	Exo_endo_phos
ENSCAFG00000007050	RARG	215.934	452.942	-1.06757	0.00546583	27	1958204	1978476	+	4165	protein_coding	-	-
novel.766	-	17.1141	0	6.80041	0.00548608	20	42089229	42090450	+	991	-	-	-
ENSCAFG00000018171	CCL5	142.729	28.854	2.2963	0.00550373	9	37817305	37823852	+	867	protein_coding	PF00048:Small cytokines (intecrine/chemokine), interleukin-8 like	-
ENSCAFG00000020031	WWOX	426.788	114.183	1.90055	0.00550378	5	72299157	73261406	-	3422	protein_coding	PF00397:WW domain|PF00106:short chain dehydrogenase	adh_short
novel.1627	-	91.0059	6.9789	3.69549	0.00551667	6	43529654	43556614	-	1235	-	-	-
ENSCAFG00000050025	SERGEF	155.503	52.5767	1.55756	0.00551939	21	40321371	40540664	-	1816	protein_coding	-	-
novel.1262	-	1.95649	51.4679	-4.52781	0.00553784	31	34020471	34021962	+	1039	-	-	-
ENSCAFG00000000210	FEM1C	306.959	1165.16	-1.92503	0.00553784	11	5180798	5271891	-	2977	protein_coding	PF13637:Ankyrin repeats (many copies)|PF12796:Ankyrin repeats (3 copies)	-
ENSCAFG00000019902	RAPGEF1	807.069	1687.04	-1.06259	0.00562018	9	52450597	52563778	+	5010	protein_coding	-	-
ENSCAFG00000003104	-	560.634	1143.76	-1.02759	0.00562263	JH373278.1	285158	326359	-	3858	protein_coding	PF00676:Dehydrogenase E1 component|PF02779:Transketolase, pyrimidine binding domain	-
ENSCAFG00000004038	HIPK2	2582.78	448.491	2.52555	0.00564165	16	9066970	9244526	+	5274	protein_coding	PF00069:Protein kinase domain	Pkinase
ENSCAFG00000032693	AIF1	215.726	791.032	-1.87627	0.00564371	12	1104394	1106177	+	1017	protein_coding	-	-
ENSCAFG00000029526	LBX2	348.216	148.31	1.23111	0.00565387	17	48641674	48643239	+	579	protein_coding	PF00046:Homeobox domain	Homeobox
ENSCAFG00000032040	COX7A2L	1493.94	565.442	1.40103	0.00570693	17	33955118	33976699	-	890	protein_coding	PF02238:Cytochrome c oxidase subunit VIIa	-
ENSCAFG00000018735	ELF4	322.501	800.859	-1.31125	0.00576173	X	101221573	101259818	-	3943	protein_coding	-	-
ENSCAFG00000048975	cfa-mir-8856	60.688	401.722	-2.72363	0.00576677	16	34814768	34814900	+	133	miRNA	-	-
novel.626	-	116.03	12.6997	3.18852	0.00577225	18	41746896	41748511	-	1616	-	-	-
ENSCAFG00000042251	-	68.7682	3.13878	4.49134	0.00577225	38	18414110	18415378	+	950	lncRNA	-	-
ENSCAFG00000032122	-	464.081	161.415	1.52133	0.0057965	10	49680971	49681126	-	156	protein_coding	-	-
ENSCAFG00000004858	CIC	1216.63	2460.88	-1.01579	0.00580327	1	112082265	112105082	-	7844	protein_coding	PF00505:HMG (high mobility group) box|PF16090:Domain of unknown function (DUF4819)	HMG_box
ENSCAFG00000033956	-	1021.96	4085.45	-1.99896	0.00580905	17	5956835	5958704	+	1191	lncRNA	-	-
ENSCAFG00000011169	PLEKHS1	1.93948	36.1319	-4.34355	0.00582983	28	24644330	24664807	+	1774	protein_coding	PF00169:PH domain	PH
ENSCAFG00000000217	SGK1	1729.73	7150.48	-2.04747	0.0058352	1	27087361	27196521	-	2899	protein_coding	PF00433:Protein kinase C terminal domain|PF00069:Protein kinase domain	Pkinase
ENSCAFG00000012934	MAP3K3	280.722	709.15	-1.33408	0.00586285	9	11612994	11675838	+	2062	protein_coding	PF00564:PB1 domain|PF00069:Protein kinase domain	Pkinase
ENSCAFG00000042875	-	24.09	0.745965	4.93131	0.00587638	13	15954458	16063928	-	2049	lncRNA	-	-
ENSCAFG00000012817	ABI2	624.264	111.194	2.48799	0.00589567	37	12162392	12282395	+	3836	protein_coding	PF00018:SH3 domain|PF07815:Abl-interactor HHR	SH3_1
ENSCAFG00000009817	KCNJ15	64.411	291.617	-2.1723	0.00591326	31	33384630	33386885	+	1242	protein_coding	PF01007:Inward rectifier potassium channel	-
ENSCAFG00000004282	WDFY2	962.806	2061.06	-1.09812	0.00592232	22	304884	428223	-	3282	protein_coding	PF01363:FYVE zinc finger	FYVE
ENSCAFG00000023531	-	254.701	109.85	1.21596	0.00592777	12	2054678	2064211	-	2438	protein_coding	PF00622:SPRY domain|PF07686:Immunoglobulin V-set domain	V-set
ENSCAFG00000009433	BAZ2B	241.353	861.672	-1.83483	0.00592777	36	5086530	5479813	-	6872	protein_coding	PF01429:Methyl-CpG binding domain	MBD
novel.819	-	101.892	33.023	1.62391	0.00593423	21	28674820	28676595	+	1581	-	-	-
ENSCAFG00000010224	-	1655.94	308.175	2.42537	0.00596659	38	2508503	2738924	+	4204	protein_coding	PF00611:Fes/CIP4, and EFC/F-BAR homology domain|PF00620:RhoGAP domain|PF00018:SH3 domain	RhoGAP
ENSCAFG00000001125	EP300	1157.04	2668.78	-1.20565	0.00596791	10	24077971	24156396	-	7229	protein_coding	PF02172:KIX domain|PF02135:TAZ zinc finger|PF00439:Bromodomain|PF06001:Domain of Unknown Function (DUF902)|PF00569:Zinc finger, ZZ type|PF08214:Histone acetylation protein|PF09030:Creb binding	KIX
ENSCAFG00000045545	-	0.558998	23.5173	-5.032	0.00596896	35	10295315	10305329	-	1183	lncRNA	-	-
ENSCAFG00000008873	-	29687.7	9508.51	1.64258	0.00599888	26	9970416	9974791	-	916	protein_coding	PF01159:Ribosomal protein L6e|PF03868:Ribosomal protein L6, N-terminal domain	-
ENSCAFG00000019665	R3HDM4	15022.9	3733.85	2.00836	0.00600242	20	57760909	57769105	+	2374	protein_coding	PF13902:R3H-associated N-terminal domain|PF01424:R3H domain	R3H
ENSCAFG00000009168	ARSB	127.195	316.432	-1.30673	0.00600242	3	27870151	28034906	+	1622	protein_coding	PF00884:Sulfatase	Sulfatase
ENSCAFG00000011716	UBASH3B	177.744	578.264	-1.70096	0.00608235	5	11500669	11614675	-	2665	protein_coding	PF14604:Variant SH3 domain|PF00300:Histidine phosphatase superfamily (branch 1)	-
ENSCAFG00000018762	DUS3L	580.751	281.137	1.04502	0.00611065	20	54250871	54255995	+	2032	protein_coding	PF01207:Dihydrouridine synthase (Dus)	Dus
ENSCAFG00000005511	RPGRIP1	187.302	66.6977	1.48716	0.00611952	15	18316887	18387735	+	5153	protein_coding	-	-
ENSCAFG00000015604	ILDR2	103.983	11.3407	3.18068	0.00614923	7	31408814	31464943	+	3211	protein_coding	-	-
ENSCAFG00000011784	ERN1	161.744	448.288	-1.46578	0.00614923	9	11934965	12006814	-	3196	protein_coding	PF00069:Protein kinase domain|PF06479:Ribonuclease 2-5A	Pkinase
novel.91	-	16.1837	0	6.7206	0.00614923	1	72733276	72744516	-	785	-	-	-
ENSCAFG00000019598	G6PD	1001.2	2849.56	-1.50958	0.00614923	X	122205683	122231678	-	4366	protein_coding	-	-
ENSCAFG00000000412	MDM1	1143.8	293.016	1.96459	0.00614961	10	10524328	10696181	-	2255	protein_coding	PF15501:Nuclear protein MDM1	-
ENSCAFG00000003227	EEPD1	94.6934	554.547	-2.54582	0.00619904	14	47612004	47720906	+	2269	protein_coding	PF03372:Endonuclease/Exonuclease/phosphatase family|PF12836:Helix-hairpin-helix motif	Exo_endo_phos
ENSCAFG00000042900	RPS13	15420.6	6251.33	1.30255	0.00620641	21	39685458	39804903	-	528	protein_coding	PF08069:Ribosomal S13/S15 N-terminal domain|PF00312:Ribosomal protein S15	-
ENSCAFG00000048397	-	53.8616	3.34266	4.00892	0.0062242	X	7676388	7685685	-	748	lncRNA	-	-
ENSCAFG00000001725	BICRAL	185.95	392.728	-1.07693	0.0062282	12	11358650	11435112	+	3497	protein_coding	PF15249:Conserved region of unknown function on GLTSCR protein	-
ENSCAFG00000014749	ANXA7	442.049	1270.14	-1.52168	0.00624126	4	23934234	23961880	-	1644	protein_coding	PF00191:Annexin	-
novel.1566	-	3.4636	42.6913	-3.7321	0.00626522	5	67947933	67949686	-	1754	-	-	-
ENSCAFG00000004537	AGBL5	2334.19	605.181	1.94686	0.00629726	17	21048423	21064868	+	3364	protein_coding	PF00246:Zinc carboxypeptidase	-
ENSCAFG00000008728	TET3	150.678	347.305	-1.20795	0.00636386	17	48981558	49082675	-	6971	protein_coding	-	-
ENSCAFG00000010064	CMBL	0	18.6354	-6.37582	0.00638087	34	4021118	4033904	+	1425	protein_coding	PF01738:Dienelactone hydrolase family	-
ENSCAFG00000009720	CYFIP1	127.571	618.828	-2.28195	0.00641485	3	32097037	32187781	-	3842	protein_coding	PF05994:Cytoplasmic Fragile-X interacting family|PF07159:Protein of unknown function (DUF1394)	-
ENSCAFG00000018127	TMC7	54.5086	5.52219	3.29748	0.00641485	6	25855223	25907762	+	2248	protein_coding	PF07810:TMC domain	-
ENSCAFG00000015203	PLEKHG6	13.8683	73.0585	-2.36556	0.00641485	27	38654886	38670354	-	2847	protein_coding	PF00621:RhoGEF domain	RhoGEF
ENSCAFG00000004011	TBXAS1	12235.2	2128.62	2.52303	0.00641485	16	8870284	9023462	-	2114	protein_coding	PF00067:Cytochrome P450	p450
ENSCAFG00000010621	RRP1B	1012.97	2469.47	-1.28516	0.00642449	31	37652863	37667895	+	2336	protein_coding	PF05997:Nucleolar protein,Nop52	-
ENSCAFG00000012012	NECTIN1	23.25	104.665	-2.17957	0.0064271	5	14228197	14315060	+	5810	protein_coding	PF07686:Immunoglobulin V-set domain|PF13895:Immunoglobulin domain|PF08205:CD80-like C2-set immunoglobulin domain	V-set
novel.1098	-	27.1907	3.43236	2.99912	0.00645589	28	8521932	8523444	+	1513	-	-	-
ENSCAFG00000019247	ABCD1	220.251	471.882	-1.0973	0.00647915	X	121545586	121563186	+	3338	protein_coding	-	-
ENSCAFG00000049434	SIAH2	5280.46	1363.06	1.95357	0.00650442	23	45341199	45385546	-	1113	protein_coding	PF03145:Seven in absentia protein family	-
ENSCAFG00000025333	PTPN12	9131.82	1673.68	2.4479	0.00653106	18	17607936	17692219	+	3813	protein_coding	PF00102:Protein-tyrosine phosphatase	Y_phosphatase
ENSCAFG00000011597	CARNS1	174.233	479.971	-1.46048	0.00660072	18	50042465	50050949	-	3420	protein_coding	PF13535:ATP-grasp domain	-
ENSCAFG00000013955	DYNLT3	2055.18	645.095	1.6714	0.00660072	X	32603945	32611542	-	2349	protein_coding	PF03645:Tctex-1 family	-
ENSCAFG00000016076	IL17RA	7619.72	18917.1	-1.31184	0.00660072	27	44791066	44811064	+	2961	protein_coding	PF16556:Interleukin-17 receptor, fibronectin-III-like domain 1|PF16578:Interleukin 17 receptor D|PF08357:SEFIR domain	-
ENSCAFG00000004265	THNSL1	585.196	99.2231	2.56034	0.00660072	2	8478879	8489453	-	2257	protein_coding	PF14821:Threonine synthase N terminus|PF01202:Shikimate kinase|PF00291:Pyridoxal-phosphate dependent enzyme	SKI
ENSCAFG00000005673	LGALS4	56.6944	7.71382	2.88258	0.00662667	1	114292736	114300497	+	1038	protein_coding	PF00337:Galactoside-binding lectin	-
ENSCAFG00000020101	ST6GALNAC4	3335.98	731.063	2.1897	0.00666869	9	55504639	55513174	+	1084	protein_coding	PF00777:Glycosyltransferase family 29 (sialyltransferase)	Glyco_transf_29
ENSCAFG00000006065	PRNP	131.515	466.681	-1.82309	0.00667217	24	16846207	16859815	-	1405	protein_coding	PF00377:Prion/Doppel alpha-helical domain|PF11587:Major prion protein bPrPp - N terminal	-
ENSCAFG00000016180	KLF3	1422.45	4665.84	-1.71382	0.00668106	3	73629312	73664182	-	3303	protein_coding	PF00096:Zinc finger, C2H2 type	zf-C2H2
ENSCAFG00000006766	DLC1	296.966	42.2231	2.81262	0.00668698	16	36531754	36943033	-	7789	protein_coding	PF00620:RhoGAP domain|PF01852:START domain	START
ENSCAFG00000048677	-	14.4968	69.3485	-2.29107	0.00672317	3	58094951	58101112	-	1908	lncRNA	-	-
ENSCAFG00000000714	ZBED4	376.139	769.624	-1.03261	0.00672423	10	17315015	17318512	-	3498	protein_coding	PF02892:BED zinc finger|PF05699:hAT family C-terminal dimerisation region	zf-BED
ENSCAFG00000029842	MAFF	107.089	597.225	-2.48047	0.00675551	10	26476851	26485931	-	677	protein_coding	PF03131:bZIP Maf transcription factor	bZIP_Maf
ENSCAFG00000008680	DRC7	6.67476	54.5609	-2.96841	0.00675941	2	58758655	58774080	-	2766	protein_coding	-	-
ENSCAFG00000018281	ARHGEF37	1.61445	25.3026	-3.81402	0.00676109	4	59357822	59412752	-	5441	protein_coding	-	-
novel.911	-	387.404	71.8215	2.43258	0.00677523	23	50150741	50249319	-	1460	-	-	-
ENSCAFG00000004173	C5AR2	89.166	379.785	-2.08195	0.00678752	1	108644945	108645958	-	1014	protein_coding	PF00001:7 transmembrane receptor (rhodopsin family)	7tm_1
ENSCAFG00000015194	TRPC6	98.7699	7.46516	3.73115	0.00680252	5	29897210	30007723	+	2770	protein_coding	PF00520:Ion transport protein|PF08344:Transient receptor ion channel II|PF12796:Ankyrin repeats (3 copies)	Ion_trans
ENSCAFG00000013247	PRR14L	374.472	915.689	-1.28854	0.00682155	26	24570880	24622166	-	7621	protein_coding	PF15386:Drosophila Tantalus-like	-
ENSCAFG00000012460	SMYD2	645.984	210.33	1.61688	0.00686262	7	12281710	12331164	+	2576	protein_coding	PF01753:MYND finger|PF00856:SET domain	SET
novel.1195	-	24.5701	0.49731	5.52842	0.00688913	3	14215882	14216661	-	462	-	-	-
ENSCAFG00000030421	NSG2	20.194	1.16312	4.16064	0.00699468	4	38491989	38550619	-	2302	protein_coding	PF06387:D1 dopamine receptor-interacting protein (calcyon)	Calcyon
ENSCAFG00000016039	PSEN2	1973.33	845.398	1.22252	0.00703019	7	38147173	38166722	-	1771	protein_coding	PF01080:Presenilin	-
ENSCAFG00000004531	SLC25A30	535.238	135.572	1.9794	0.00709565	22	5638583	5658025	-	1193	protein_coding	PF00153:Mitochondrial carrier protein	Mito_carr
ENSCAFG00000045029	-	29.0923	0.654919	5.60803	0.00709565	X	108410208	108419850	-	1945	lncRNA	-	-
ENSCAFG00000014247	CEACAM1	3602.86	12598.7	-1.8062	0.00709565	1	111745413	111917830	+	5034	protein_coding	PF07686:Immunoglobulin V-set domain|PF00047:Immunoglobulin domain|PF13895:Immunoglobulin domain	ig
ENSCAFG00000013507	CASC4	1046.13	171.566	2.60796	0.00709843	30	11000890	11097562	+	1336	protein_coding	-	-
ENSCAFG00000004714	FAM107B	332.433	920.671	-1.46803	0.00711135	2	21859935	22083555	+	1267	protein_coding	PF06625:Protein of unknown function (DUF1151)	-
ENSCAFG00000015925	CCPG1	998.629	3263.27	-1.70815	0.00711135	30	20716761	20795586	-	3490	protein_coding	-	-
ENSCAFG00000010476	NOTCH2	3900.5	12950.5	-1.73135	0.00711399	17	56860429	57020857	-	10705	protein_coding	PF07645:Calcium-binding EGF domain|PF12796:Ankyrin repeats (3 copies)|PF11936:Domain of unknown function (DUF3454)|PF00066:LNR domain|PF00008:EGF-like domain|PF07684:NOTCH protein|PF06816:NOTCH protein	EGF
ENSCAFG00000002120	CD274	47.049	231.084	-2.29231	0.00712665	1	93585518	93603522	+	1546	protein_coding	PF08205:CD80-like C2-set immunoglobulin domain|PF07686:Immunoglobulin V-set domain	V-set
ENSCAFG00000011800	VSIG8	0	16.5481	-6.20409	0.00720892	38	22278807	22285444	+	1809	protein_coding	-	-
ENSCAFG00000015217	-	153.507	24.8214	2.62357	0.00722139	37	25802350	25818794	+	1414	protein_coding	PF00091:Tubulin/FtsZ family, GTPase domain	Tubulin
ENSCAFG00000014073	SLC12A9	919.551	2445.05	-1.41046	0.0072819	6	8898520	8907997	-	3548	protein_coding	PF03522:Solute carrier family 12|PF00324:Amino acid permease	AA_permease
ENSCAFG00000005863	HTRA4	41.9405	3.15102	3.74473	0.0072819	16	26558399	26563254	-	558	protein_coding	PF13180:PDZ domain	-
ENSCAFG00000012420	MTMR3	636.909	1718.7	-1.4311	0.00728603	26	23047345	23186262	+	4761	protein_coding	-	-
ENSCAFG00000002616	B3GAT2	191.234	55.0857	1.79008	0.00728603	12	33321208	33401171	-	2958	protein_coding	-	-
ENSCAFG00000012455	TREH	49.6638	5.8619	3.06667	0.0073071	5	15071802	15090522	+	2209	protein_coding	-	-
ENSCAFG00000012298	FES	774.036	1740.64	-1.16886	0.00732491	3	53347012	53356516	-	2703	protein_coding	PF07714:Protein tyrosine kinase|PF00017:SH2 domain|PF00611:Fes/CIP4, and EFC/F-BAR homology domain	Pkinase_Tyr
ENSCAFG00000017688	RPL36A-HNRNPH2	10256.1	3470.4	1.56321	0.00732975	X	75306413	75309382	+	592	protein_coding	PF00935:Ribosomal protein L44	-
ENSCAFG00000011842	SESN2	201.282	656.607	-1.70398	0.0073445	2	72151868	72168492	-	1992	protein_coding	PF04636:PA26 p53-induced protein (sestrin)	PA26
ENSCAFG00000018965	SSH2	790.008	2048.82	-1.37391	0.0073445	9	43731635	43907220	-	4445	protein_coding	PF08766:DEK C terminal domain|PF00782:Dual specificity phosphatase, catalytic domain	DSPc
ENSCAFG00000041943	-	263.456	50.3153	2.3847	0.0073445	27	8581709	8583297	-	1318	lncRNA	-	-
ENSCAFG00000000250	ARHGEF25	20.0403	0.508205	5.21603	0.0073445	10	1687513	1695238	+	2923	protein_coding	-	-
ENSCAFG00000034539	-	17.0392	0.25955	5.83712	0.00735095	22	2798080	2811712	+	2194	lncRNA	-	-
ENSCAFG00000015876	CNST	1355.38	426.839	1.66621	0.00735294	7	37328609	37399390	+	3308	protein_coding	-	-
ENSCAFG00000004656	ITGA8	332.52	46.2817	2.84295	0.00738238	2	21075653	21241951	+	3806	protein_coding	PF08441:Integrin alpha|PF01839:FG-GAP repeat	FG-GAP
ENSCAFG00000003159	-	1599.34	4282.25	-1.42115	0.00738405	14	45179432	45180432	-	999	pseudogene	PF00044:Glyceraldehyde 3-phosphate dehydrogenase, NAD binding domain|PF02800:Glyceraldehyde 3-phosphate dehydrogenase, C-terminal domain	-
novel.680	-	16.9613	0.82477	4.35755	0.00742072	2	54745618	54746324	+	584	-	-	-
novel.739	-	11.1582	0	6.19109	0.00746283	2	73434503	73438568	-	659	-	-	-
ENSCAFG00000001740	LARGE1	0.496454	23.0547	-5.70893	0.0074639	10	29919521	30395787	+	3324	protein_coding	PF13896:Glycosyl-transferase for dystroglycan|PF01501:Glycosyl transferase family 8	Glyco_transf_8
ENSCAFG00000005354	KLF6	2671.73	8347.91	-1.64343	0.00748522	2	31654175	31662351	+	2649	protein_coding	-	-
ENSCAFG00000049331	-	11.684	0	6.24712	0.00749425	2	56927479	56934487	-	997	lncRNA	-	-
ENSCAFG00000007145	TM9SF4	126.679	287.738	-1.18132	0.00751678	24	21523303	21571975	+	2049	protein_coding	PF02990:Endomembrane protein 70	-
ENSCAFG00000020212	RPL35	10619.5	4436.88	1.25897	0.0075665	9	58153260	58162327	+	2407	protein_coding	PF00831:Ribosomal L29 protein	-
ENSCAFG00000029297	ANKRD22	91.1826	337.698	-1.88328	0.00759079	26	38623214	38644170	-	1201	protein_coding	PF12796:Ankyrin repeats (3 copies)|PF13857:Ankyrin repeats (many copies)	-
ENSCAFG00000007788	CAPG	4468.05	10172.6	-1.18689	0.00765166	17	39619248	39640942	+	1954	protein_coding	PF00626:Gelsolin repeat	-
ENSCAFG00000007168	ZSWIM6	167.206	581.495	-1.79681	0.00765166	2	47991716	48063680	+	4148	protein_coding	-	-
ENSCAFG00000003730	-	67.5145	10.9547	2.61418	0.00766422	15	8779821	8833047	-	813	protein_coding	PF00255:Glutathione peroxidase	GSHPx
ENSCAFG00000034977	-	10.9197	72.9165	-2.77843	0.00766495	7	8314940	8322203	-	1850	lncRNA	-	-
ENSCAFG00000048029	-	11.7118	0	6.25379	0.00766495	38	16553282	16578431	+	321	lncRNA	-	-
novel.1178	-	11.9759	0	6.28981	0.00770684	3	72838655	72839686	+	455	-	-	-
ENSCAFG00000010958	RIN3	962.7	2243.92	-1.21989	0.00770684	8	1700161	1803950	+	4048	protein_coding	-	-
ENSCAFG00000012293	ADCY4	438.77	1418.21	-1.6924	0.0077108	8	4288714	4304589	-	4286	protein_coding	PF06327:Domain of Unknown Function (DUF1053)|PF16214:Adenylyl cyclase N-terminal extracellular and transmembrane region|PF00211:Adenylate and Guanylate cyclase catalytic domain	Guanylate_cyc
novel.1388	-	7962.06	2881.33	1.46633	0.00772916	35	23071632	23121177	-	11873	-	-	-
novel.1250	-	23.5435	125.273	-2.38533	0.00775353	30	34245692	34250323	-	3931	-	-	-
ENSCAFG00000013828	ADORA2A	142.406	407.128	-1.51564	0.00778192	26	28141076	28150598	+	2367	protein_coding	PF00001:7 transmembrane receptor (rhodopsin family)	7tm_1
novel.279	-	93.8822	24.4856	1.93331	0.00779162	11	34393254	34514252	-	942	-	-	-
ENSCAFG00000000296	ADGRG6	13.1032	92.8269	-2.81176	0.00779162	1	33969268	34104228	+	4626	protein_coding	PF00431:CUB domain|PF01825:GPCR proteolysis site, GPS, motif|PF00002:7 transmembrane receptor (Secretin family)|PF00354:Pentaxin family	7tm_2
novel.642	-	21.1662	1.16312	4.23607	0.00779162	18	52040752	52043498	-	705	-	-	-
ENSCAFG00000042019	-	0.992909	24.3929	-4.82332	0.00780563	JH373817.1	17852	19585	-	510	protein_coding	PF07686:Immunoglobulin V-set domain	V-set
ENSCAFG00000017525	TTC7B	1294.93	340.183	1.92797	0.00781681	8	61509992	61735141	-	3328	protein_coding	PF13424:Tetratricopeptide repeat|PF12895:Anaphase-promoting complex, cyclosome, subunit 3	-
ENSCAFG00000019970	OSGIN1	67.0229	294.578	-2.13528	0.00788883	5	68314000	68378311	-	4637	protein_coding	PF03992:Antibiotic biosynthesis monooxygenase	ABM
novel.1249	-	57.3432	210.427	-1.88045	0.00789812	30	34239533	34245419	-	5887	-	-	-
ENSCAFG00000005363	RIN2	47.7631	148.949	-1.6427	0.00789812	24	3343087	3563772	-	3382	protein_coding	PF02204:Vacuolar sorting protein 9 (VPS9) domain	VPS9
ENSCAFG00000002433	OXER1	92.0235	344.876	-1.89703	0.00789812	10	45364284	45365474	-	1191	protein_coding	PF00001:7 transmembrane receptor (rhodopsin family)	7tm_1
ENSCAFG00000001711	HMOX1	174.834	506.833	-1.53602	0.00791416	10	28743795	28751773	-	1705	protein_coding	PF01126:Heme oxygenase	-
ENSCAFG00000013015	-	124.158	443.174	-1.83457	0.00796131	38	21054885	21060144	+	1588	protein_coding	PF13895:Immunoglobulin domain	-
ENSCAFG00000005865	TMTC4	87.8615	20.5194	2.09642	0.00800108	22	50485190	50555587	-	4509	protein_coding	PF08409:Domain of unknown function (DUF1736)|PF13414:TPR repeat	-
ENSCAFG00000018897	JUN	1859.37	3930.76	-1.0793	0.00808608	5	50945210	51012677	-	2879	lncRNA	PF03957:Jun-like transcription factor	Jun
ENSCAFG00000012050	MCL1	5529.44	13338.6	-1.27027	0.00810238	17	59759605	59763111	-	2648	protein_coding	PF00452:Apoptosis regulator proteins, Bcl-2 family	-
ENSCAFG00000048854	MESD	2487.57	763.515	1.70357	0.00810838	3	56705479	56709536	+	1816	protein_coding	-	-
novel.1044	-	0	14.2824	-5.98758	0.00811772	26	37932645	37933221	-	550	-	-	-
ENSCAFG00000017956	CPLX3	178.207	56.9091	1.64427	0.00812866	30	37888076	37893182	+	2178	protein_coding	-	-
ENSCAFG00000029953	-	8.46136	90.0783	-3.41694	0.0081655	JH373463.1	9669	40025	+	2246	protein_coding	PF07686:Immunoglobulin V-set domain|PF07654:Immunoglobulin C1-set domain	V-set
ENSCAFG00000011898	SLC19A1	135.155	349.062	-1.36888	0.00817612	31	38967013	38971094	-	1668	protein_coding	PF01770:Reduced folate carrier	-
ENSCAFG00000006255	NBEA	315.002	48.7484	2.69205	0.00821535	25	4858115	5537025	-	9421	protein_coding	PF13385:Concanavalin A-like lectin/glucanases superfamily|PF14844:PH domain associated with Beige/BEACH|PF15787:Domain of unknown function (DUF4704)|PF02138:Beige/BEACH domain|PF06469:Domain of Unknown Function (DUF1088)	Beach
ENSCAFG00000042142	-	100.074	7.96232	3.6688	0.0082673	1	16488754	16503516	+	1086	lncRNA	-	-
ENSCAFG00000048494	-	81.8577	22.1592	1.87942	0.00835514	13	37927050	37928269	+	1066	lncRNA	-	-
novel.63	-	32.9528	3.45669	3.27263	0.00852649	1	4281421	4282057	-	333	-	-	-
ENSCAFG00000011517	-	195.525	57.5618	1.75978	0.00853634	1	19127771	19128181	+	411	protein_coding	PF00125:Core histone H2A/H2B/H3/H4	Histone
ENSCAFG00000007157	GRAMD1A	2201.45	5361.96	-1.28393	0.00853634	1	117515393	117537943	-	4012	protein_coding	PF02893:GRAM domain|PF16016:Domain of unknown function (DUF4782)	GRAM
ENSCAFG00000031039	YPEL5	5498.17	1291.57	2.08983	0.00853634	17	23863966	23876888	+	1867	lncRNA	PF03226:Yippee zinc-binding/DNA-binding /Mis18, centromere assembly	-
ENSCAFG00000013413	-	1510.88	369.549	2.0319	0.00853634	17	62866625	62872474	+	1229	protein_coding	PF00071:Ras family	Ras
ENSCAFG00000015602	ASAH2	81.1748	2.74341	4.91316	0.00855583	26	37136897	37218783	-	5146	protein_coding	PF04734:Neutral/alkaline non-lysosomal ceramidase, N-terminal|PF17048:Neutral/alkaline non-lysosomal ceramidase, C-terminal	Ceramidase_alk
ENSCAFG00000018643	SLC25A23	26.9151	78.7541	-1.54248	0.00855583	20	53722320	53733331	+	2294	protein_coding	PF00153:Mitochondrial carrier protein	Mito_carr
ENSCAFG00000039462	-	111.693	25.2127	2.1342	0.00855583	37	30146381	30147987	+	1322	lncRNA	-	-
novel.437	-	214.494	18.1221	3.57288	0.00855583	15	35849908	35851370	+	593	-	-	-
ENSCAFG00000018529	ZNF414	919.929	2213.96	-1.26642	0.00860097	20	53035396	53051458	-	2897	protein_coding	PF14603:Helically-extended SH3 domain|PF15909:C2H2-type zinc ribbon	-
ENSCAFG00000015177	SELL	6132.15	16495.2	-1.42748	0.00868835	7	28906809	29094008	+	2377	protein_coding	-	-
ENSCAFG00000014645	SLC11A1	1047.15	3482.84	-1.73372	0.00873575	37	25038360	25047282	+	1895	protein_coding	PF01566:Natural resistance-associated macrophage protein	-
ENSCAFG00000017184	IL6R	229.317	556.249	-1.27743	0.00875135	7	42880885	42920090	-	1407	protein_coding	PF13927:Immunoglobulin domain|PF09240:Interleukin-6 receptor alpha chain, binding	-
ENSCAFG00000006745	PRAG1	52.8049	144.817	-1.45274	0.00875397	16	36053967	36103764	+	4346	protein_coding	-	-
ENSCAFG00000041872	ALDH4A1	85.069	256.076	-1.59329	0.00879932	2	79688086	79710540	+	1801	protein_coding	PF00171:Aldehyde dehydrogenase family	Aldedh
ENSCAFG00000007292	PSD4	545.688	1164.04	-1.09129	0.0087996	17	37260290	37295356	+	6051	protein_coding	PF15410:Pleckstrin homology domain|PF01369:Sec7 domain	Sec7
ENSCAFG00000019997	CMIP	5450.02	1285.24	2.08413	0.0087996	5	70249228	70436213	-	4026	protein_coding	-	-
ENSCAFG00000008929	OAS3	395.52	1103.6	-1.48041	0.00886101	26	10404414	10423039	+	3708	protein_coding	PF01909:Nucleotidyltransferase domain|PF10421:2'-5'-oligoadenylate synthetase 1, domain 2, C-terminus	NTP_transf_2
ENSCAFG00000030547	TRIR	2325.4	1100.83	1.0784	0.00886912	20	49400179	49403530	+	863	protein_coding	-	-
ENSCAFG00000041508	-	162.727	52.4152	1.64062	0.00886912	27	1912236	1912583	+	348	protein_coding	PF01248:Ribosomal protein L7Ae/L30e/S12e/Gadd45 family	-
ENSCAFG00000018463	COPS3	574.463	248.93	1.20468	0.00886912	5	42143474	42169517	+	2558	protein_coding	PF01399:PCI domain	-
ENSCAFG00000016522	PLOD1	129.595	373.853	-1.52679	0.00886912	2	84320529	84343562	-	2503	protein_coding	-	-
ENSCAFG00000016577	-	595.293	136.305	2.124	0.00891832	X	50634405	50634812	-	408	protein_coding	PF00337:Galactoside-binding lectin	-
ENSCAFG00000010822	ACTN2	36.4627	2.81147	3.65411	0.00892741	4	3348449	3415273	-	3103	protein_coding	PF00435:Spectrin repeat|PF08726:Ca2+ insensitive EF hand|PF00307:Calponin homology (CH) domain	CH
ENSCAFG00000018184	EXOC3L4	105.157	8.00605	3.71903	0.00895502	8	70946994	70955867	+	2148	protein_coding	PF06046:Exocyst complex component Sec6	-
ENSCAFG00000025247	TMEM121B	4.59318	48.8615	-3.43908	0.00897304	27	44819642	44820310	-	669	protein_coding	PF14997:CECR6/TMEM121 family	-
ENSCAFG00000008871	ANTXR2	546.767	1820.06	-1.73387	0.00897791	32	4148310	4302071	-	4961	protein_coding	PF05587:Anthrax receptor extracellular domain|PF00092:von Willebrand factor type A domain|PF05586:Anthrax receptor C-terminus region	VWA
ENSCAFG00000016301	-	0	12.4683	-5.79291	0.00906022	2	82073645	82101992	-	2774	protein_coding	PF00089:Trypsin	Trypsin
novel.664	-	17.2285	97.3048	-2.47567	0.00906801	2	24596056	24597727	+	1672	-	-	-
ENSCAFG00000041661	-	2.64673	30.462	-3.41424	0.0090685	8	46642176	46644718	+	354	protein_coding	PF15134:Domain of unknown function (DUF4570)	-
ENSCAFG00000049663	-	6.43074	75.5398	-3.61318	0.0090685	16	7305902	7308115	-	2214	protein_coding	PF00078:Reverse transcriptase (RNA-dependent DNA polymerase)	RVT_1
ENSCAFG00000042212	-	12718.1	5725.88	1.15121	0.0091207	10	437561	571180	+	424	protein_coding	-	-
novel.1405	-	177.422	13.1411	3.75961	0.00913492	36	24909735	24915126	-	2914	-	PF00578:AhpC/TSA family	-
ENSCAFG00000012544	COPA	1373.05	2954.82	-1.10559	0.00917525	38	21892993	21936458	+	4748	protein_coding	-	-
ENSCAFG00000041532	CTDSPL	162.034	35.2072	2.19672	0.00919212	23	7725446	7758067	+	852	protein_coding	PF03031:NLI interacting factor-like phosphatase	NIF
ENSCAFG00000015700	STX18	707.733	193.411	1.87009	0.00919212	3	69831793	69951498	-	1586	protein_coding	PF10496:SNARE-complex protein Syntaxin-18 N-terminus	-
ENSCAFG00000013697	C17H1orf162	244.257	875.582	-1.84103	0.00925585	17	63919131	63921488	-	1511	protein_coding	-	-
ENSCAFG00000011603	GRK3	6082.06	1492.17	2.02703	0.00926933	26	19385058	19516077	+	3286	protein_coding	PF00615:Regulator of G protein signaling domain|PF00069:Protein kinase domain	Pkinase
ENSCAFG00000011526	YOD1	97.3702	558.415	-2.51516	0.00934819	7	6190752	6193284	-	1038	protein_coding	-	-
ENSCAFG00000014866	ZFYVE28	155.827	22.5932	2.78152	0.00937236	3	61805284	61918602	+	3050	protein_coding	PF01363:FYVE zinc finger	FYVE
novel.888	-	46.0272	3.43236	3.75241	0.00946537	23	31164024	31167169	+	561	-	-	-
ENSCAFG00000007197	ASPH	203.824	627.689	-1.62183	0.00953934	29	11814554	12022680	-	4731	protein_coding	PF05279:Aspartyl beta-hydroxylase N-terminal region|PF05118:Aspartyl/Asparaginyl beta-hydroxylase	-
ENSCAFG00000009763	PDZD7	132.03	37.17	1.82386	0.00953934	28	13693023	13711784	-	3962	protein_coding	PF00595:PDZ domain (Also known as DHR or GLGF)	PDZ
ENSCAFG00000035173	-	42.9002	0.903574	5.61817	0.00953982	3	65379532	65469252	+	1122	lncRNA	-	-
ENSCAFG00000005212	FOSL2	787.406	3992.43	-2.34126	0.00957567	17	22341322	22361772	+	2038	protein_coding	PF00170:bZIP transcription factor	bZIP_1
ENSCAFG00000028847	-	291.881	657.973	-1.1759	0.00958049	26	27381001	27548028	+	3707	protein_coding	-	-
ENSCAFG00000003082	AKIRIN2	973.619	3896.79	-2.00104	0.00958049	12	47113857	47132555	-	955	protein_coding	-	-
ENSCAFG00000029799	RASSF5	1969.4	5098.91	-1.37209	0.00958064	38	2783122	2847909	+	2607	protein_coding	PF00788:Ras association (RalGDS/AF-6) domain|PF16517:Novel Ras effector 1 C-terminal SARAH (Sav/Rassf/Hpo) domain	RA
ENSCAFG00000011177	SLC7A7	58.7961	312.994	-2.42126	0.00961834	8	3133139	3165832	-	1916	protein_coding	PF13520:Amino acid permease	-
ENSCAFG00000028688	SRXN1	1034.91	164.93	2.64964	0.00968228	24	20232607	20237154	+	646	protein_coding	-	-
ENSCAFG00000007617	ST8SIA4	269.842	784.182	-1.53959	0.00971728	3	9708173	9845015	+	1471	protein_coding	PF00777:Glycosyltransferase family 29 (sialyltransferase)	Glyco_transf_29
ENSCAFG00000025105	-	4105.74	1083.71	1.92145	0.00973522	25	31136168	31148905	-	700	protein_coding	PF06553:BNIP3	-
ENSCAFG00000015077	GAPDH	12442.4	34707.4	-1.47998	0.00978859	27	38468889	38472385	-	1032	protein_coding	PF00044:Glyceraldehyde 3-phosphate dehydrogenase, NAD binding domain|PF02800:Glyceraldehyde 3-phosphate dehydrogenase, C-terminal domain	-
ENSCAFG00000002935	VRK2	136.463	368.952	-1.43287	0.00978859	10	58431978	58544189	+	2072	protein_coding	-	-
ENSCAFG00000012546	HDAC4	95.8706	220.577	-1.20064	0.00979575	25	49317349	49453478	-	3222	protein_coding	PF12203:Glutamine rich N terminal domain of histone deacetylase 4|PF00850:Histone deacetylase domain	Hist_deacetyl
novel.1944	-	114.412	10.2669	3.48086	0.00979575	X	107001507	107005445	+	931	-	-	-
ENSCAFG00000014823	PRKCI	242.273	36.5735	2.72418	0.00984557	34	34766801	34837605	+	2499	protein_coding	PF00564:PB1 domain|PF00069:Protein kinase domain|PF00130:Phorbol esters/diacylglycerol binding domain (C1 domain)	Pkinase
ENSCAFG00000017974	NOL4	61.967	5.77204	3.43244	0.00986672	7	55618123	56006041	+	2653	protein_coding	-	-
novel.1083	-	469.789	15.9835	4.87632	0.00993036	27	25812188	25813198	-	916	-	PF08333:Protein of unknown function (DUF1725)	-
ENSCAFG00000005954	SUMF1	78.3882	288.141	-1.8765	0.0100593	20	13092901	13299314	+	1705	protein_coding	PF03781:Sulfatase-modifying factor enzyme 1	DUF323
ENSCAFG00000002448	AHR	155.627	690.076	-2.15195	0.0100825	14	31686170	31791444	+	3768	protein_coding	PF00989:PAS fold|PF08447:PAS fold	PAS
ENSCAFG00000017140	TOB1	605.621	1961.6	-1.69459	0.0100848	9	26736675	26740177	-	1642	protein_coding	PF07742:BTG family	-
ENSCAFG00000010112	TSPAN32	431.739	80.7791	2.41659	0.0102121	18	46422259	46437272	+	1174	protein_coding	PF00335:Tetraspanin family	Tetraspannin
ENSCAFG00000030145	AUH	1381.19	463.115	1.57586	0.0102538	1	95547843	95707471	+	1826	protein_coding	PF00378:Enoyl-CoA hydratase/isomerase	ECH
ENSCAFG00000014139	-	175.317	13.9233	3.64434	0.0102692	26	28793364	28805404	-	1604	protein_coding	-	-
ENSCAFG00000016488	PRKACA	356.564	799.067	-1.16179	0.010326	20	48409045	48426669	+	2534	protein_coding	PF00069:Protein kinase domain	Pkinase
ENSCAFG00000001591	TREM1	537.214	2112.69	-1.97484	0.0104301	12	9990679	10000236	-	1170	protein_coding	PF07686:Immunoglobulin V-set domain	V-set
ENSCAFG00000009222	-	1693.26	4034.08	-1.25238	0.010477	28	10720094	10930286	+	3758	protein_coding	PF00454:Phosphatidylinositol 3- and 4-kinase	PI3_PI4_kinase
ENSCAFG00000020249	CLCA2	15.7159	0.32746	5.71869	0.0105264	6	61666105	61704746	-	2856	protein_coding	PF13519:von Willebrand factor type A domain|PF08434:Calcium-activated chloride channel	-
novel.1646	-	10.4857	0	6.09264	0.0105295	7	11643869	11644488	+	266	-	-	-
ENSCAFG00000002477	CORO2A	27.6509	100.036	-1.85855	0.0105295	11	55345934	55372374	-	3875	protein_coding	-	-
ENSCAFG00000010725	GIT2	679.566	1576.57	-1.21323	0.0105607	26	17170680	17214631	+	2749	protein_coding	PF12205:G protein-coupled receptor kinase-interacting protein 1 C term|PF16559:GIT coiled-coil Rho guanine nucleotide exchange factor|PF08518:Spa2 homology domain (SHD) of GIT|PF12796:Ankyrin repeats (3 copies)|PF01412:Putative GTPase activating protein for Arf	-
ENSCAFG00000007239	-	28.4346	96.0074	-1.75681	0.0105769	X	43855985	43856221	+	237	protein_coding	-	-
ENSCAFG00000015174	SLC66A1	24.7416	86.7	-1.80933	0.0106191	2	79318345	79320885	-	681	protein_coding	PF04193:PQ loop repeat	-
ENSCAFG00000009809	PHACTR1	87.6561	396.556	-2.18118	0.0106455	35	12491067	12741754	+	3019	protein_coding	PF02755:RPEL repeat	-
ENSCAFG00000005545	ENGASE	236.597	69.1616	1.76863	0.0106459	9	2375838	2385258	-	4156	protein_coding	-	-
ENSCAFG00000009547	PNPLA2	530.485	1231.34	-1.21595	0.0106984	18	45182566	45187268	+	1572	protein_coding	PF01734:Patatin-like phospholipase	-
ENSCAFG00000041076	-	13.6976	0.32746	5.51428	0.0107684	25	1027324	1070911	-	1318	lncRNA	-	-
novel.1790	-	19.6403	0.248655	6.03889	0.0107736	9	38555916	38558241	+	637	-	-	-
ENSCAFG00000019323	SDF4	5001.57	1208.08	2.04951	0.0107922	5	56407807	56421430	-	1397	protein_coding	-	-
ENSCAFG00000001324	ATF4	34544.2	10730.5	1.6867	0.0107922	10	25528874	25530993	-	1425	protein_coding	PF00170:bZIP transcription factor	bZIP_1
ENSCAFG00000044677	-	3195.13	1253	1.35017	0.0108104	5	15329494	15336181	-	674	protein_coding	PF04718:Mitochondrial ATP synthase g subunit	-
ENSCAFG00000020151	SF3B3	7994.01	2156.42	1.89017	0.0108359	5	76490682	76543877	+	4311	protein_coding	PF03178:CPSF A subunit region|PF10433:Mono-functional DNA-alkylating methyl methanesulfonate N-term	-
ENSCAFG00000008099	CYP2C18	22.3288	1.61432	3.76352	0.0108359	28	8727019	8750587	-	2110	protein_coding	PF00067:Cytochrome P450	p450
ENSCAFG00000049108	-	905.333	448.691	1.01204	0.0108534	38	515860	521535	+	499	protein_coding	PF01423:LSM domain	LSM
ENSCAFG00000009147	ARHGAP1	120.493	317.566	-1.40314	0.0108838	18	42813693	42830458	+	1443	protein_coding	PF13716:Divergent CRAL/TRIO domain|PF00620:RhoGAP domain	RhoGAP
ENSCAFG00000046291	-	55.3811	2.26923	4.61581	0.0108838	6	75060294	75126930	-	1704	lncRNA	-	-
ENSCAFG00000002425	KANSL3	396.093	815.912	-1.04006	0.0108838	10	45317089	45357658	+	3601	protein_coding	PF12695:Alpha/beta hydrolase family	-
ENSCAFG00000013467	POR	917.335	2369.1	-1.36785	0.0108946	6	7263574	7316297	+	3304	protein_coding	-	-
novel.665	-	259.809	43.6187	2.57657	0.0109098	2	31638867	31641730	+	2015	-	-	-
ENSCAFG00000018255	SMCR8	91.6897	279.145	-1.60435	0.0109644	5	41254347	41263138	-	3742	protein_coding	PF11704:Vesicle coat protein involved in Golgi to plasma membrane transport	-
ENSCAFG00000016497	ZFP36L1	1085.64	2986.76	-1.45948	0.0109971	8	42664223	42668514	-	1186	protein_coding	PF04553:Tis11B like protein, N terminus|PF00642:Zinc finger C-x8-C-x5-C-x3-H type (and similar)	zf-CCCH
novel.569	-	87.4935	301.923	-1.78308	0.0110433	17	63883954	63890981	-	3611	-	-	-
ENSCAFG00000003263	RPS7	24519.8	10807.2	1.18191	0.0110829	17	2138779	2143178	+	1182	protein_coding	-	-
novel.1865	-	72.655	5.94189	3.61472	0.0111044	JH373239.1	1254	45283	-	1243	-	-	-
ENSCAFG00000000211	-	0	16.3224	-6.18325	0.0111044	11	5137896	5138579	+	684	protein_coding	PF05191:Adenylate kinase, active site lid|PF00406:Adenylate kinase	ADK
ENSCAFG00000012621	LY9	796.814	1865.02	-1.22616	0.0111044	38	21523637	21554579	-	2223	protein_coding	-	-
ENSCAFG00000010310	CNNM2	1.45461	23.6461	-4.17996	0.0111439	28	15366601	15514886	+	2628	protein_coding	PF01595:Domain of unknown function DUF21	-
ENSCAFG00000001420	TMEM184B	55.9396	177.535	-1.65846	0.0111448	10	26448632	26471680	+	1791	protein_coding	PF03619:Organic solute transporter Ostalpha	-
ENSCAFG00000010352	MS4A2	36.4195	218.432	-2.58546	0.0111916	21	50450024	50456785	+	1331	protein_coding	PF04103:CD20-like family	-
ENSCAFG00000008566	GUCY1B1	53.0556	6.89174	2.92744	0.0111916	15	53265350	53312111	+	2735	protein_coding	PF07701:Heme NO binding associated|PF00211:Adenylate and Guanylate cyclase catalytic domain|PF07700:Haem-NO-binding	Guanylate_cyc
ENSCAFG00000018830	RAP2C	115.492	312.757	-1.433	0.0112459	X	103145635	103150934	-	838	protein_coding	PF00071:Ras family	Ras
ENSCAFG00000042533	-	8438.48	3844.38	1.1341	0.0112721	5	60091345	60100846	-	600	protein_coding	PF01776:Ribosomal L22e protein family	-
ENSCAFG00000011668	CCDC36	67.4705	15.879	2.07921	0.0112868	20	39965480	39990756	-	1722	protein_coding	PF15771:Domain of unknown function (DUF4700)	-
ENSCAFG00000007932	EDEM2	482.907	1246.85	-1.36899	0.0112953	24	24137228	24165968	-	1864	protein_coding	PF01532:Glycosyl hydrolase family 47	-
ENSCAFG00000041615	-	11.3698	0	6.2081	0.0113926	28	22812231	22921222	+	1831	lncRNA	-	-
ENSCAFG00000014597	ITGAV	2596.51	442.598	2.55262	0.0114616	36	28804013	28887430	+	3744	protein_coding	PF01839:FG-GAP repeat|PF08441:Integrin alpha	FG-GAP
ENSCAFG00000005621	BHLHE40	1801.97	4733.02	-1.3926	0.0114626	20	12642702	12647525	-	2146	protein_coding	PF00010:Helix-loop-helix DNA-binding domain|PF07527:Hairy Orange	HLH
novel.331	-	14.0752	85.6073	-2.60967	0.0115482	12	69671477	69676379	-	4903	-	-	-
ENSCAFG00000017507	DOCK6	33.2392	4.08862	3.00657	0.0115585	20	50029369	50066829	+	6507	protein_coding	PF06920:Dock homology region 2|PF11878:Domain of unknown function (DUF3398)|PF14429:C2 domain in Dock180 and Zizimin proteins	Ded_cyto
ENSCAFG00000009913	ADCY7	483.5	1099.2	-1.18636	0.0115817	2	65006038	65034777	-	3891	protein_coding	PF16214:Adenylyl cyclase N-terminal extracellular and transmembrane region|PF00211:Adenylate and Guanylate cyclase catalytic domain|PF06327:Domain of Unknown Function (DUF1053)	Guanylate_cyc
ENSCAFG00000018094	RPS14	30525.4	14133.2	1.11088	0.0116987	4	58661152	58667964	+	773	protein_coding	PF00411:Ribosomal protein S11	-
ENSCAFG00000006757	PPFIBP2	41.7145	127.317	-1.6127	0.0117927	21	31165194	31334973	+	4974	protein_coding	PF00536:SAM domain (Sterile alpha motif)|PF07647:SAM domain (Sterile alpha motif)	SAM_1
ENSCAFG00000020113	GLG1	440.121	951.273	-1.1109	0.0118162	5	76020084	76167007	+	4617	protein_coding	PF00839:Cysteine rich repeat	-
ENSCAFG00000044478	-	3547.08	1502.5	1.23897	0.0118441	8	2176546	2177259	-	192	protein_coding	-	-
ENSCAFG00000007069	MSL2	239.992	607.705	-1.3371	0.0118985	23	32631804	32664277	-	2067	protein_coding	PF16685:zinc RING finger of MSL2|PF16682:CXC domain of E3 ubiquitin-protein ligase MSL2	-
ENSCAFG00000017552	S100A5	594.632	1490	-1.32637	0.0119032	7	43491466	43500936	+	1141	protein_coding	PF01023:S-100/ICaBP type calcium binding domain	-
ENSCAFG00000012181	ACTC1	19.3031	0	6.98005	0.0119092	30	2514824	2519382	-	2015	protein_coding	PF00022:Actin	Actin
ENSCAFG00000011795	SLAMF8	3.1316	31.1048	-3.24055	0.0119306	38	22300128	22307096	-	522	protein_coding	-	-
ENSCAFG00000046992	-	5289.61	2634.74	1.00524	0.0119604	X	91811837	91816319	-	653	protein_coding	-	-
ENSCAFG00000011162	VSIG2	15.0326	0.58701	4.73261	0.0120045	5	9668335	9672952	+	996	protein_coding	PF07686:Immunoglobulin V-set domain|PF07679:Immunoglobulin I-set domain	V-set
ENSCAFG00000031827	-	0	14.5626	-6.01755	0.0120222	1	104093323	104109459	+	2435	protein_coding	PF01352:KRAB box	KRAB
ENSCAFG00000006857	ATXN7	221.268	517.17	-1.22119	0.0120222	20	27224375	27333445	-	5371	protein_coding	PF08313:SCA7, zinc-binding domain	-
ENSCAFG00000001148	ST3GAL1	529.984	1067.67	-1.01091	0.0120222	13	29846834	29872918	-	3547	protein_coding	PF00777:Glycosyltransferase family 29 (sialyltransferase)	Glyco_transf_29
ENSCAFG00000018614	PRKAA1	1932.3	496.266	1.9611	0.0120222	4	68579037	68611841	+	1897	protein_coding	PF16579:Adenylate sensor of SNF1-like protein kinase|PF00069:Protein kinase domain	Pkinase
ENSCAFG00000049928	-	151.882	622.453	-2.03906	0.0120721	23	2687357	2688494	+	378	protein_coding	PF00210:Ferritin-like domain	Ferritin
ENSCAFG00000043173	RPL37A	10601.4	3743.25	1.50175	0.0120991	37	23427649	23445664	+	534	protein_coding	PF01780:Ribosomal L37ae protein family	-
ENSCAFG00000033558	-	0	12.8488	-5.83462	0.0121719	34	19015159	19041622	+	1470	lncRNA	-	-
ENSCAFG00000007905	GLRX	1176.75	3915.21	-1.7343	0.0122804	3	13795817	13803895	+	767	protein_coding	PF00462:Glutaredoxin	-
ENSCAFG00000000361	TBC1D30	102.003	369.194	-1.85853	0.0122972	10	7430381	7512705	+	3445	protein_coding	PF00566:Rab-GTPase-TBC domain|PF15733:Domain of unknown function (DUF4682)	TBC
ENSCAFG00000002618	TNNI3	16.3568	1.01641	3.94001	0.0123207	1	102475146	102478318	+	837	protein_coding	PF00992:Troponin|PF11636:Troponin I residues 1-32	-
ENSCAFG00000018718	PPP4R1	198.645	636.563	-1.67812	0.012376	7	75525249	75583553	-	3870	protein_coding	-	-
ENSCAFG00000002897	CBX3	3891.62	1472.78	1.4016	0.0123778	14	39510112	39519809	+	1456	protein_coding	-	-
ENSCAFG00000007280	RNF180	19.5563	1.40088	3.8105	0.0123806	2	50197137	50352946	+	1850	protein_coding	PF13920:Zinc finger, C3HC4 type (RING finger)	-
ENSCAFG00000001149	-	47.3993	4.04251	3.53692	0.0123815	1	69938004	69943309	+	1367	protein_coding	PF08246:Cathepsin propeptide inhibitor domain (I29)|PF00112:Papain family cysteine protease	Peptidase_C1
ENSCAFG00000012254	LTB4R	510.786	1541.61	-1.59272	0.0123815	8	4285323	4286534	+	1212	protein_coding	PF00001:7 transmembrane receptor (rhodopsin family)	7tm_1
ENSCAFG00000017790	PDE4A	69.8195	167.03	-1.26157	0.0124016	20	50672363	50811160	-	6895	protein_coding	-	-
ENSCAFG00000031101	CD48	1092.91	2718.92	-1.31475	0.0124175	38	21566748	21628219	+	1577	protein_coding	-	-
ENSCAFG00000007731	ATP1B3	649	2300.23	-1.82505	0.0124367	23	37684506	37726746	+	1001	protein_coding	PF00287:Sodium / potassium ATPase beta chain	-
ENSCAFG00000006488	ILK	5351.42	1314.42	2.02535	0.0124781	21	29911364	29917974	+	1739	protein_coding	PF12796:Ankyrin repeats (3 copies)|PF13857:Ankyrin repeats (many copies)|PF07714:Protein tyrosine kinase	Pkinase_Tyr
ENSCAFG00000006417	LZTS3	36.9007	154.123	-2.05057	0.0124816	24	18117723	18120428	+	2041	protein_coding	PF06818:Fez1	Fez1
ENSCAFG00000016932	NPC2	369.585	1249.04	-1.75793	0.0125194	8	47628077	47650576	-	1346	protein_coding	PF02221:ML domain	-
ENSCAFG00000020106	ENG	18.0669	83.3412	-2.22111	0.0125271	9	55558305	55589064	+	2263	protein_coding	PF00100:Zona pellucida-like domain	Zona_pellucida
ENSCAFG00000048640	-	34.2407	5.78294	2.59206	0.0125281	21	42177834	42181179	+	2655	lncRNA	-	-
ENSCAFG00000015184	LTBR	140.623	588.525	-2.06972	0.0125281	27	38599268	38605780	-	1589	protein_coding	PF00020:TNFR/NGFR cysteine-rich region	-
ENSCAFG00000011077	ADARB1	145.911	25.6816	2.49943	0.0125327	31	38678184	38796521	+	2945	protein_coding	PF02137:Adenosine-deaminase (editase) domain|PF00035:Double-stranded RNA binding motif	-
ENSCAFG00000031152	-	114.149	458.264	-1.99959	0.0125934	JH373737.1	3968	6207	+	994	lncRNA	-	-
ENSCAFG00000009258	CYTIP	1462.47	5050.51	-1.78759	0.0125934	36	3431934	3503140	-	2085	protein_coding	PF00595:PDZ domain (Also known as DHR or GLGF)	PDZ
novel.1873	-	0	12.9156	-5.84349	0.0126473	JH373414.1	59426	75602	+	728	-	PF07686:Immunoglobulin V-set domain	V-set
ENSCAFG00000013511	REXO2	902.962	219.194	2.0412	0.0127355	5	18919286	18930378	-	1533	protein_coding	PF00929:Exonuclease	Exonuc_X-T
ENSCAFG00000006020	CDS2	208.506	517.016	-1.30907	0.0127732	24	16414682	16469759	-	2725	protein_coding	PF01148:Cytidylyltransferase family	-
ENSCAFG00000006678	ERI1	499.915	125.548	1.99256	0.0128525	16	35473913	35499487	-	1281	protein_coding	PF02037:SAP domain|PF00929:Exonuclease	Exonuc_X-T
novel.806	-	96.9745	24.5479	1.9725	0.0129074	20	52165675	52166776	-	980	-	-	-
ENSCAFG00000000337	PPM1H	130.947	454.438	-1.79453	0.0129153	10	5818588	6072251	-	3134	protein_coding	PF00481:Protein phosphatase 2C	PP2C
ENSCAFG00000023155	IER2	3101.78	7391.8	-1.25246	0.0130188	20	49072234	49072902	-	669	protein_coding	PF05760:Immediate early response protein (IER)	-
ENSCAFG00000000833	SAMD12	18.4437	1.61432	3.4926	0.0131283	13	17528421	17897009	-	915	protein_coding	PF07647:SAM domain (Sterile alpha motif)	SAM_2
ENSCAFG00000041082	-	528.762	169.884	1.63838	0.0131687	10	36330617	36332123	+	992	protein_coding	PF08555:Eukaryotic family of unknown function (DUF1754)	-
ENSCAFG00000007891	HPGD	34.2691	4.6525	2.89459	0.0132109	25	24964908	24993297	-	822	protein_coding	PF00106:short chain dehydrogenase	adh_short
ENSCAFG00000019703	RHBDF1	132.091	59.8201	1.1416	0.0134034	6	40395517	40413606	+	3616	protein_coding	PF01694:Rhomboid family|PF12595:Rhomboid serine protease	Rhomboid
ENSCAFG00000000258	IL22RA2	50.7705	279.341	-2.45519	0.0135539	1	29611722	29631473	-	696	protein_coding	PF01108:Tissue factor|PF09294:Interferon-alpha/beta receptor, fibronectin type III	-
ENSCAFG00000019552	ARHGAP45	16995.6	34889.4	-1.03762	0.0135899	20	57657154	57787713	-	4849	protein_coding	PF00089:Trypsin	Trypsin
ENSCAFG00000003858	GYS1	284.12	568.285	-1.00209	0.0137011	1	107401114	107417122	+	3383	protein_coding	PF05693:Glycogen synthase	-
ENSCAFG00000007749	MYOF	217.602	558.602	-1.3578	0.0137116	28	7603129	7745063	-	6389	protein_coding	PF08150:FerB (NUC096) domain|PF16165:Ferlin C-terminus|PF08151:FerI (NUC094) domain|PF08165:FerA (NUC095) domain|PF00168:C2 domain	C2
novel.1787	-	1194.8	312.816	1.93243	0.0137343	9	32767505	32783639	+	2283	-	-	-
ENSCAFG00000000983	SMDT1	1581.01	549.861	1.52304	0.0138002	10	23293714	23296888	-	648	protein_coding	PF10161:Putative mitochondrial precursor protein	-
ENSCAFG00000003864	CLEC5A	299.182	1150.11	-1.94505	0.0138912	16	7243018	7269418	+	1762	protein_coding	PF00059:Lectin C-type domain	Lectin_C
ENSCAFG00000007375	PARP4	878.897	1844.85	-1.06952	0.0142678	25	18447413	18544777	-	6640	protein_coding	PF08487:Vault protein inter-alpha-trypsin domain|PF00533:BRCA1 C Terminus (BRCT) domain|PF13768:von Willebrand factor type A domain|PF00644:Poly(ADP-ribose) polymerase catalytic domain	BRCT
ENSCAFG00000011742	PLEKHO1	2734.71	1002.76	1.44702	0.0142678	17	59402834	59411788	+	1581	protein_coding	PF00169:PH domain	PH
ENSCAFG00000032173	-	44.5357	162.222	-1.88342	0.0142917	18	100257	129452	+	2126	protein_coding	PF01048:Phosphorylase superfamily	-
ENSCAFG00000018670	PGM1	205.16	429.206	-1.06826	0.0145121	5	46515295	46577622	-	3300	protein_coding	PF02880:Phosphoglucomutase/phosphomannomutase, alpha/beta/alpha domain III|PF02879:Phosphoglucomutase/phosphomannomutase, alpha/beta/alpha domain II|PF02878:Phosphoglucomutase/phosphomannomutase, alpha/beta/alpha domain I	PGM_PMM_III
ENSCAFG00000014253	COMT	452.933	944.455	-1.05974	0.0145326	26	29360356	29366008	-	1009	protein_coding	PF01596:O-methyltransferase	-
novel.1464	-	97.9969	376.601	-1.94109	0.0145326	4	60050639	60066626	+	3620	-	-	-
ENSCAFG00000006052	RASSF2	627.417	1452.09	-1.21028	0.0145326	24	16736962	16781569	+	1803	protein_coding	PF00788:Ras association (RalGDS/AF-6) domain|PF16517:Novel Ras effector 1 C-terminal SARAH (Sav/Rassf/Hpo) domain	RA
ENSCAFG00000004075	NCOA1	368.598	863.451	-1.22677	0.0145585	17	18880383	19122258	+	4982	protein_coding	-	-
ENSCAFG00000012103	NGRN	163.424	62.3907	1.38324	0.0145695	3	53209250	53214120	+	885	protein_coding	PF06413:Neugrin	-
ENSCAFG00000013276	SMG7	510.879	1116.57	-1.12833	0.0145695	7	16820882	16911377	+	4642	protein_coding	-	-
ENSCAFG00000012370	SCLY	201.766	526.467	-1.38771	0.0146866	25	48574130	48632035	+	3243	protein_coding	PF00266:Aminotransferase class-V	Aminotran_5
ENSCAFG00000012392	CDC42SE1	904.33	1850.39	-1.03267	0.0146999	17	60140632	60155099	-	661	protein_coding	-	-
ENSCAFG00000017100	ADAM15	239.256	72.2523	1.72235	0.0147317	7	42428113	42443429	-	3826	protein_coding	PF08516:ADAM cysteine-rich|PF00200:Disintegrin|PF00812:Ephrin|PF01562:Reprolysin family propeptide|PF01421:Reprolysin (M12B) family zinc metalloprotease	-
ENSCAFG00000032306	-	43.4077	115.785	-1.41565	0.0147602	31	29064658	29096552	+	7770	protein_coding	-	-
ENSCAFG00000012794	CELF3	59.5596	2.63073	4.48294	0.0147729	17	60735628	60746615	-	1405	protein_coding	PF00076:RNA recognition motif. (a.k.a. RRM, RBD, or RNP domain)	RRM_1
ENSCAFG00000019312	BICDL2	0	11.0213	-5.61513	0.0148088	6	38152952	38161428	+	3132	protein_coding	-	-
ENSCAFG00000016679	MAP3K9	19.8844	93.6958	-2.25993	0.0148214	8	44440692	44509925	-	4328	protein_coding	PF00069:Protein kinase domain	Pkinase
ENSCAFG00000017362	NUP210L	18.165	80.8578	-2.15264	0.0148387	7	43068341	43161853	+	6287	protein_coding	PF02368:Bacterial Ig-like domain (group 2)	-
ENSCAFG00000045485	-	34.1125	119.284	-1.81369	0.0148689	1	118849959	118880435	-	1936	lncRNA	-	-
ENSCAFG00000006460	PTPRA	850.935	375.314	1.17952	0.0149	24	18224801	18296350	-	2533	protein_coding	PF00102:Protein-tyrosine phosphatase	Y_phosphatase
ENSCAFG00000044269	-	0	17.3802	-6.27856	0.0149	24	34876373	34877708	-	1083	lncRNA	-	-
ENSCAFG00000001533	TSPAN33	829.717	128.572	2.68855	0.0149	14	7558975	7578330	-	2004	protein_coding	PF00335:Tetraspanin family	Tetraspannin
ENSCAFG00000005607	SPTLC3	0	17.8952	-6.3127	0.0149488	24	9447859	9595975	-	3885	protein_coding	PF00155:Aminotransferase class I and II	Aminotran_1_2
ENSCAFG00000044762	-	56.3126	152.175	-1.42172	0.0149661	18	38518369	38523502	-	1426	lncRNA	-	-
ENSCAFG00000014797	RP2	89.5361	316.398	-1.8244	0.0150147	X	40472596	40524883	+	2765	protein_coding	PF07986:Tubulin binding cofactor C	-
novel.928	-	15.2217	76.818	-2.36321	0.0150348	24	36736989	36739835	+	2847	-	-	-
ENSCAFG00000010432	TIRAP	24.6791	73.6778	-1.58186	0.0150348	5	8221794	8226074	-	1670	protein_coding	PF13676:TIR domain	-
ENSCAFG00000015183	UXT	322.961	151.648	1.08765	0.0150778	X	41271908	41280340	-	579	protein_coding	PF02996:Prefoldin subunit	-
novel.1114	-	91.4991	366.127	-1.99857	0.0151516	28	10653567	10663328	-	9762	-	-	-
ENSCAFG00000004874	KRTCAP3	116.448	44.5176	1.37923	0.0151605	17	21387781	21389383	+	853	protein_coding	PF12304:Beta-casein like protein	-
ENSCAFG00000008077	STAU2	562.599	227.68	1.30308	0.0151865	29	21996108	22283355	-	2246	protein_coding	PF16482:Staufen C-terminal domain|PF00035:Double-stranded RNA binding motif	-
ENSCAFG00000044308	-	11.5698	0.248655	5.28498	0.0151865	25	50700426	50705317	-	1195	lncRNA	-	-
ENSCAFG00000002944	-	42.9164	2.03282	4.36228	0.015194	JH373316.1	64716	68912	+	1714	protein_coding	PF00349:Hexokinase	-
ENSCAFG00000008907	ADCY6	84.0764	9.53201	3.13458	0.015214	27	5733586	5752888	+	4494	protein_coding	PF00211:Adenylate and Guanylate cyclase catalytic domain|PF16214:Adenylyl cyclase N-terminal extracellular and transmembrane region|PF06327:Domain of Unknown Function (DUF1053)	Guanylate_cyc
ENSCAFG00000047744	MFF	2519.44	834.783	1.5934	0.0153161	25	40111894	40141776	+	1745	protein_coding	PF05644:Mitochondrial and peroxisomal fission factor Mff	-
ENSCAFG00000010368	ADIPOR1	6035.06	1767.28	1.77162	0.0153161	7	240065	282845	+	3276	protein_coding	PF07707:BTB And C-terminal Kelch|PF00651:BTB/POZ domain|PF03006:Haemolysin-III related|PF01344:Kelch motif	BACK
ENSCAFG00000007353	SGK3	62.185	269.398	-2.11457	0.0153199	29	16274352	16415598	+	1782	protein_coding	PF00787:PX domain|PF00069:Protein kinase domain|PF00433:Protein kinase C terminal domain	Pkinase
novel.1791	-	120.211	734.219	-2.60725	0.0153472	9	40629958	40633274	+	3293	-	-	-
novel.953	-	17.8622	0.32746	5.89879	0.0153649	24	43754425	43757212	-	526	-	-	-
ENSCAFG00000001376	SLC26A8	0.279499	14.4779	-5.05142	0.0153737	12	5060306	5135677	-	2900	protein_coding	PF00916:Sulfate permease family|PF01740:STAS domain	Sulfate_transp
ENSCAFG00000015495	SLC3A2	975.727	2742.33	-1.4903	0.0153737	18	53810398	53819021	-	1916	protein_coding	PF00128:Alpha amylase, catalytic domain|PF16028:Solute carrier family 3 member 2 N-terminus	-
ENSCAFG00000047159	-	139.41	472.446	-1.75272	0.0154121	26	26378728	26412741	+	393	protein_coding	PF07686:Immunoglobulin V-set domain	V-set
ENSCAFG00000012960	SEPTIN2	4441.86	1138.79	1.96351	0.0154332	25	51296554	51328616	+	1306	protein_coding	PF00735:Septin	GTP_CDC
ENSCAFG00000014399	RABGAP1L	10432.4	2399.28	2.12042	0.0154954	7	24394861	25132932	-	7034	protein_coding	PF00566:Rab-GTPase-TBC domain|PF12473:Kinesin protein	TBC
ENSCAFG00000000525	GLIPR1	1302.69	3569.14	-1.45408	0.0155023	10	15958971	15977000	+	1217	protein_coding	PF00188:Cysteine-rich secretory protein family	SCP
novel.993	-	38.403	6.4707	2.54899	0.015514	25	42689396	42690202	-	585	-	-	-
ENSCAFG00000015598	DHRS7	1281.17	3626.76	-1.50083	0.015514	8	35251975	35269869	-	1359	protein_coding	PF00106:short chain dehydrogenase	adh_short
ENSCAFG00000017954	TNIP1	826.879	1747.33	-1.07867	0.015514	4	58149882	58199644	+	2453	protein_coding	-	-
novel.912	-	114.541	9.00456	3.66592	0.0155398	23	51212830	51215770	-	2941	-	-	-
ENSCAFG00000049779	-	223.1	498.025	-1.16063	0.0155398	26	25654129	25654437	+	309	IG_V_gene	PF07686:Immunoglobulin V-set domain	V-set
ENSCAFG00000001428	PPIL1	1257.01	365.377	1.78182	0.0155957	12	5917228	5942943	-	2058	protein_coding	PF00160:Cyclophilin type peptidyl-prolyl cis-trans isomerase/CLD	Pro_isomerase
ENSCAFG00000048005	ATP5F1E	111.659	42.687	1.38094	0.0156161	24	43772120	43772680	-	165	protein_coding	-	-
ENSCAFG00000041848	-	9.50442	0	5.95164	0.0156822	26	37506546	37508555	-	1500	lncRNA	-	-
ENSCAFG00000047246	-	0	11.9344	-5.72817	0.0156858	30	32988638	32993308	+	1487	lncRNA	-	-
ENSCAFG00000008245	FAR1	390.915	980.346	-1.32577	0.0158579	21	36520968	36623388	+	2715	protein_coding	PF03015:Male sterility protein|PF07993:Male sterility protein	NAD_binding_4
ENSCAFG00000016686	ANXA2	2606.38	6408.67	-1.29821	0.015861	30	25115842	25218281	-	2037	protein_coding	PF00191:Annexin	-
ENSCAFG00000008400	TMBIM6	34401.9	9794.06	1.8125	0.0159411	27	4921606	4944783	-	2815	protein_coding	PF01027:Inhibitor of apoptosis-promoting Bax1	-
ENSCAFG00000009949	CCSER1	0.838498	36.5149	-5.20475	0.0160002	32	13355503	14697519	+	3736	protein_coding	-	-
ENSCAFG00000014159	TBC1D2B	591.552	1322.25	-1.1598	0.0160789	3	58226184	58286204	-	5254	protein_coding	-	-
novel.942	-	24.5825	2.60894	3.19477	0.01608	24	20080281	20081917	-	611	-	-	-
ENSCAFG00000006203	FCHSD1	257.197	670.086	-1.38015	0.01608	2	36602460	36612199	-	2145	protein_coding	PF00018:SH3 domain|PF00611:Fes/CIP4, and EFC/F-BAR homology domain|PF14604:Variant SH3 domain	SH3_1
ENSCAFG00000019349	EMC6	898.309	428.983	1.06548	0.0160844	9	47497719	47498048	+	330	protein_coding	PF07019:Rab5-interacting protein (Rab5ip)	Rab5ip
novel.641	-	90.7183	10.146	3.14725	0.0160844	18	51864250	51874585	-	759	-	-	-
ENSCAFG00000047777	-	0	10.7728	-5.5868	0.0161029	3	91722226	91724874	+	1441	lncRNA	-	-
ENSCAFG00000012395	-	19919.4	9298.85	1.09898	0.0161029	5	14833918	14836749	+	846	protein_coding	PF03297:S25 ribosomal protein	-
ENSCAFG00000019140	UBN1	419.904	1058.82	-1.33269	0.0161718	6	36544405	36581797	-	3998	protein_coding	PF08729:HPC2 and ubinuclein domain|PF14075:Ubinuclein conserved middle domain	-
ENSCAFG00000017801	MOCOS	74.6473	213.283	-1.51746	0.0162038	7	53945436	54002252	-	3042	protein_coding	PF03476:MOSC N-terminal beta barrel domain|PF00266:Aminotransferase class-V|PF03473:MOSC domain	Aminotran_5
ENSCAFG00000046073	-	12.9611	71.0448	-2.41399	0.0162269	34	22501014	22504941	+	1090	lncRNA	-	-
ENSCAFG00000020172	MVB12B	58.086	134.674	-1.20966	0.0163078	9	56707258	56907716	-	4386	protein_coding	-	-
ENSCAFG00000019205	PIP5K1C	179.701	401.802	-1.15749	0.0163781	20	55751158	55799160	+	2214	protein_coding	PF01504:Phosphatidylinositol-4-phosphate 5-Kinase	PIP5K
ENSCAFG00000000005	PARD6G	62.2595	7.00069	3.14214	0.0164745	1	497071	565905	+	1158	protein_coding	PF00564:PB1 domain|PF00595:PDZ domain (Also known as DHR or GLGF)	PDZ
ENSCAFG00000019540	JPT2	927.249	315.6	1.55332	0.0164745	6	39185213	39201890	-	1486	protein_coding	-	-
ENSCAFG00000012857	MMP21	67.9563	18.4985	1.88765	0.0164745	28	34935186	34944316	-	4450	protein_coding	PF00045:Hemopexin|PF00413:Matrixin|PF01471:Putative peptidoglycan binding domain	PG_binding_1
ENSCAFG00000010313	ELMO2	247.053	523.627	-1.08214	0.0165001	24	33600444	33626665	-	2276	protein_coding	PF04727:ELMO/CED-12 family|PF16457:Pleckstrin homology domain|PF11841:Domain of unknown function (DUF3361)	-
ENSCAFG00000001045	NDUFB9	993.791	369.856	1.42505	0.0165033	13	22624945	22632310	+	818	protein_coding	PF05347:Complex 1 protein (LYR family)	-
novel.468	-	0.992909	32.0537	-5.16899	0.0165033	15	51429999	51435523	-	662	-	-	-
ENSCAFG00000001516	TST	407.847	116.82	1.80331	0.0165033	10	27473764	27486575	+	1569	protein_coding	PF00581:Rhodanese-like domain	Rhodanese
ENSCAFG00000030104	EVA1B	802.839	309.618	1.37284	0.0165033	15	5938642	5941636	+	2614	protein_coding	-	-
ENSCAFG00000005402	RPS3	25769.2	11437.7	1.1718	0.0165456	21	23180515	23187034	-	1185	protein_coding	PF07650:KH domain|PF00189:Ribosomal protein S3, C-terminal domain	-
ENSCAFG00000016688	OPHN1	25.7792	0.25955	6.43321	0.0165464	X	52455373	52982244	-	2417	protein_coding	PF00620:RhoGAP domain|PF00169:PH domain|PF16746:BAR domain of APPL family	RhoGAP
ENSCAFG00000013367	HIP1	34.7618	149.439	-2.11795	0.0165487	6	6961053	7115618	-	3649	protein_coding	PF16515:Clathrin-binding domain of Huntingtin-interacting protein 1|PF07651:ANTH domain|PF01608:I/LWEQ domain	-
ENSCAFG00000016634	FBRS	842.551	1772.47	-1.0717	0.0165487	6	17497831	17508446	-	3811	protein_coding	PF15336:Autism susceptibility gene 2 protein	-
ENSCAFG00000000353	STXBP5	566.508	1804.72	-1.67169	0.0165487	1	38271154	38434042	+	4440	protein_coding	PF08596:Lethal giant larvae(Lgl) like, C-terminal|PF08366:LLGL2	-
ENSCAFG00000009523	-	14812.6	6010.44	1.30118	0.0165487	18	45176610	45178278	+	461	protein_coding	PF00428:60s Acidic ribosomal protein	-
novel.1254	-	35.2234	1.01641	5.06612	0.0165644	30	39836674	39848081	-	1235	-	-	-
ENSCAFG00000000712	CYP21A2	0	10.592	-5.5616	0.0165808	12	1450677	1453734	+	2083	protein_coding	PF00067:Cytochrome P450	p450
ENSCAFG00000020348	GFOD2	156.623	428.482	-1.4512	0.0165924	5	81766864	81776206	+	1245	protein_coding	PF01408:Oxidoreductase family, NAD-binding Rossmann fold	GFO_IDH_MocA
novel.1617	-	201.607	61.6371	1.70521	0.0165972	6	37642712	37646064	-	3353	-	-	-
ENSCAFG00000009117	CRYBG3	95.8599	227.639	-1.24126	0.0166885	33	4864458	4966440	+	9504	protein_coding	PF00652:Ricin-type beta-trefoil lectin domain|PF00030:Beta/Gamma crystallin	Crystall
ENSCAFG00000007936	ASB14	16.3791	1.07343	3.90652	0.0166885	20	33110992	33133695	+	1900	protein_coding	PF12796:Ankyrin repeats (3 copies)|PF07525:SOCS box	SOCS_box
ENSCAFG00000033145	-	84.9381	10.1325	3.06251	0.016695	10	49045863	49067455	-	778	lncRNA	-	-
ENSCAFG00000000017	ZNF236	357.129	895.385	-1.32465	0.0167446	1	2961498	3061984	-	6053	protein_coding	PF00096:Zinc finger, C2H2 type	zf-C2H2
ENSCAFG00000007681	MFAP3L	1123.02	188.719	2.57282	0.0167698	25	20805369	20862285	-	1832	protein_coding	PF07679:Immunoglobulin I-set domain	I-set
ENSCAFG00000003852	HS1BP3	2.93239	26.5825	-3.30374	0.0169494	17	15579371	15623689	-	1493	protein_coding	PF00787:PX domain	PX
ENSCAFG00000034233	-	44.9324	1.94177	4.53058	0.0169494	14	1625898	1648293	+	500	lncRNA	-	-
novel.25	-	21.8393	2.10073	3.33549	0.01704	1	72750574	72751832	+	369	-	-	-
ENSCAFG00000015468	IFFO2	27.0634	122.588	-2.17178	0.017086	2	79636302	79680696	+	2149	protein_coding	PF00038:Intermediate filament protein	Filament
ENSCAFG00000009960	TOLLIP	334.386	762.403	-1.18867	0.0171925	18	45560681	45578449	-	1949	protein_coding	PF00168:C2 domain|PF02845:CUE domain	C2
ENSCAFG00000003717	FAM49A	46.0398	201.475	-2.12116	0.0172134	17	12211494	12270152	-	1253	protein_coding	PF07159:Protein of unknown function (DUF1394)	-
ENSCAFG00000005995	C15H12orf29	534.533	126.454	2.07869	0.0172469	15	29182987	29241861	+	1299	protein_coding	-	-
ENSCAFG00000004844	RALB	269.474	655.204	-1.2825	0.0172472	19	29768359	29868335	-	931	protein_coding	PF00071:Ras family	Ras
ENSCAFG00000032127	CHST11	168.994	560.296	-1.72851	0.0172472	10	33555628	33810558	-	1346	protein_coding	PF03567:Sulfotransferase family	-
ENSCAFG00000030417	STX3	126.979	556.632	-2.13448	0.0172472	21	50298158	50318663	+	2231	protein_coding	-	-
novel.960	-	10.1669	0	6.04478	0.0173293	25	16170131	16173117	+	346	-	-	-
novel.860	-	11.7813	0.248655	5.29678	0.0173293	22	2749085	2770145	-	464	-	-	-
ENSCAFG00000011534	ACAN	10.7714	109.229	-3.37407	0.0174382	3	51969779	52031544	+	7568	protein_coding	-	-
ENSCAFG00000012844	IL10RA	379.637	1184.11	-1.63902	0.0174382	5	15677547	15682163	-	1350	protein_coding	-	-
ENSCAFG00000019990	IER5L	132.213	401.37	-1.60622	0.0174876	9	54510047	54511276	+	1230	protein_coding	PF05760:Immediate early response protein (IER)	-
ENSCAFG00000041010	-	602.327	204.441	1.55665	0.0176277	18	11332642	11567476	+	7209	protein_coding	PF07654:Immunoglobulin C1-set domain|PF07686:Immunoglobulin V-set domain	V-set
ENSCAFG00000019599	TNFRSF25	3066.6	1384.28	1.14726	0.017658	5	60316688	60320897	-	1410	protein_coding	PF00531:Death domain|PF00020:TNFR/NGFR cysteine-rich region	Death
ENSCAFG00000005997	GPCPD1	2773.53	8013.71	-1.53081	0.0177186	24	16148035	16220757	+	3331	protein_coding	PF03009:Glycerophosphoryl diester phosphodiesterase family|PF00686:Starch binding domain	-
ENSCAFG00000002008	RUNX2	124.91	363.288	-1.54254	0.0177186	12	13628539	13840785	+	2460	protein_coding	PF00853:Runt domain|PF08504:Runx inhibition domain	Runt
ENSCAFG00000001480	TRIOBP	484.828	1136.4	-1.22883	0.0177186	10	26857678	26911083	-	6585	protein_coding	PF00169:PH domain	PH
ENSCAFG00000013169	SP3	996.234	2593.84	-1.37989	0.0178669	36	18024627	18077587	-	3234	protein_coding	-	-
ENSCAFG00000002509	ERMAP	21.2711	0.75686	4.7375	0.0178739	15	526067	543638	-	4359	protein_coding	-	-
ENSCAFG00000015944	-	12.6013	0.248655	5.40284	0.0179454	9	21147248	21154233	+	1284	protein_coding	PF00038:Intermediate filament protein	Filament
ENSCAFG00000018323	ABLIM3	152.553	23.4947	2.69653	0.0179715	4	59690735	59798383	-	2596	protein_coding	PF16182:Putative adherens-junction anchoring region of AbLIM|PF02209:Villin headpiece domain|PF00412:LIM domain	LIM
ENSCAFG00000032748	UBL3	341.262	921.754	-1.43157	0.0180653	25	9982021	10166750	+	1227	protein_coding	PF13881:Ubiquitin-2 like Rad60 SUMO-like	-
ENSCAFG00000015188	CRKL	207.591	462.198	-1.15507	0.01815	26	30545311	30581964	-	1422	protein_coding	PF07653:Variant SH3 domain|PF00017:SH2 domain|PF00018:SH3 domain	SH2
ENSCAFG00000002471	TRIM14	231.81	536.851	-1.21452	0.0181702	11	55316111	55343287	-	1720	protein_coding	PF13765:SPRY-associated domain|PF00643:B-box zinc finger|PF00622:SPRY domain	SPRY
ENSCAFG00000013371	ETV6	119.581	296.361	-1.31077	0.0182333	27	34343390	34587060	-	3169	protein_coding	PF02198:Sterile alpha motif (SAM)/Pointed domain|PF00178:Ets-domain	SAM_PNT
ENSCAFG00000019288	SSR4	5229.84	1774.96	1.55878	0.018239	X	121608944	121613795	+	659	protein_coding	PF05404:Translocon-associated protein, delta subunit precursor (TRAP-delta)	-
ENSCAFG00000014946	-	0	10.535	-5.55433	0.018239	26	30369204	30374664	-	1299	protein_coding	PF14916:Coiled-coil domain of unknown function|PF14917:Coiled coil protein 74, C terminal	-
ENSCAFG00000020312	PRMT7	1105.88	415.442	1.41163	0.018239	5	81173147	81216669	-	2312	protein_coding	-	-
ENSCAFG00000011847	-	45.1681	126.37	-1.50024	0.018239	32	32949304	32950934	-	276	protein_coding	-	-
ENSCAFG00000013831	HEXIM2	194.839	30.6095	2.66804	0.0182996	9	18373992	18377260	-	858	protein_coding	PF15313:Hexamethylene bis-acetamide-inducible protein	-
novel.1699	-	19.926	0	7.02365	0.0183467	8	4637199	4637900	+	702	-	-	-
novel.1417	-	17.1442	0	6.80487	0.0183467	37	2642188	2642795	-	390	-	-	-
ENSCAFG00000014576	CNPY4	78.2284	266.413	-1.76086	0.0184524	6	9474831	9479491	-	1800	protein_coding	PF11938:TLR4 regulator and MIR-interacting MSAP	-
ENSCAFG00000016309	DOK3	293.309	595.752	-1.02278	0.0185219	4	35861765	35867450	+	1596	protein_coding	PF02174:PTB domain (IRS-1 type)	-
ENSCAFG00000016331	TMEM51	10.8177	83.3257	-2.98797	0.0185299	2	82252110	82307222	-	1334	protein_coding	PF15345:Transmembrane protein 51	-
ENSCAFG00000019167	DAPK3	215.516	82.397	1.38251	0.0185611	20	55590223	55602682	+	1524	protein_coding	PF00069:Protein kinase domain	Pkinase
ENSCAFG00000046253	-	32.8989	5.65936	2.54627	0.018636	24	28965160	28966942	+	330	protein_coding	-	-
ENSCAFG00000031985	C9H9orf16	2590.99	794.575	1.70482	0.0186378	9	55319952	55323609	-	840	protein_coding	PF03670:Uncharacterised protein family (UPF0184)	-
ENSCAFG00000030619	DSTN	79.8972	11.2432	2.8188	0.0187021	24	5356464	5432574	-	961	protein_coding	PF00241:Cofilin/tropomyosin-type actin-binding protein	Cofilin_ADF
ENSCAFG00000041352	-	26.8571	3.02609	3.14198	0.0187623	8	72570764	72584737	-	4484	lncRNA	-	-
ENSCAFG00000006072	RAB20	110.973	275.902	-1.31447	0.0187847	22	58825667	58853667	-	708	protein_coding	PF00071:Ras family	Ras
ENSCAFG00000005677	ARAP1	2288.76	4907.95	-1.10049	0.0189381	21	25443386	25531165	+	5383	protein_coding	-	-
novel.181	-	766.844	214.142	1.83963	0.0189381	10	5782065	5783701	-	1458	-	-	-
ENSCAFG00000004901	STEAP3	48.3206	175.419	-1.85656	0.0190522	19	30747921	30795338	-	2938	protein_coding	PF03807:NADP oxidoreductase coenzyme F420-dependent|PF01794:Ferric reductase like transmembrane component	F420_oxidored
ENSCAFG00000010461	TM4SF20	53.5574	7.01159	2.92019	0.0190687	25	40148570	40159959	-	735	protein_coding	PF05805:L6 membrane protein	-
ENSCAFG00000023735	-	436.431	1868.93	-2.09963	0.0191199	38	23346695	23457145	-	2709	protein_coding	PF07654:Immunoglobulin C1-set domain|PF16497:MHC-I family domain	C1-set
ENSCAFG00000015433	-	192.692	88.7402	1.11861	0.0191199	26	31062296	31062973	+	555	protein_coding	PF00736:EF-1 guanine nucleotide exchange domain|PF10587:Eukaryotic elongation factor 1 beta central acidic region	-
novel.964	-	19.8573	0.835665	4.57097	0.0193571	25	19032782	19034595	+	606	-	-	-
ENSCAFG00000048603	-	328.112	97.3083	1.75214	0.0193571	12	67953869	67973182	+	767	lncRNA	-	-
ENSCAFG00000019688	RERE	1105.23	2914.59	-1.39847	0.0193581	5	61868685	62215973	-	5320	protein_coding	PF01448:ELM2 domain|PF03154:Atrophin-1 family|PF01426:BAH domain	Atrophin-1
ENSCAFG00000015712	FAS	915.257	2256.74	-1.30201	0.0193581	26	38737611	38763321	+	3284	protein_coding	-	-
ENSCAFG00000009827	TBC1D7	1981.64	535.263	1.88806	0.0193834	35	12765949	12789373	-	1500	protein_coding	-	-
novel.1678	-	1.3975	25.7863	-3.96565	0.0193881	7	6692493	6694422	-	1930	-	-	-
ENSCAFG00000005257	VIPR1	116.99	12.2594	3.25311	0.019393	23	11635394	11666936	+	2086	protein_coding	PF02793:Hormone receptor domain|PF00002:7 transmembrane receptor (Secretin family)	7tm_2
ENSCAFG00000013918	SLC2A3	1744.91	4745.12	-1.44294	0.0194898	27	37297932	37428410	-	3181	protein_coding	PF00083:Sugar (and other) transporter	Sugar_tr
ENSCAFG00000015572	GATA1	589.159	96.8025	2.60296	0.0195052	X	41971582	41998303	+	1694	protein_coding	PF00320:GATA zinc finger	GATA
ENSCAFG00000002967	CYB5R4	616.765	1602.78	-1.37702	0.0195623	12	44141582	44247493	+	2638	protein_coding	PF00175:Oxidoreductase NAD-binding domain|PF04969:CS domain|PF00173:Cytochrome b5-like Heme/Steroid binding domain|PF00970:Oxidoreductase FAD-binding domain	FAD_binding_6
novel.1801	-	8.60881	0	5.81342	0.0195623	9	51372455	51373018	+	319	-	-	-
ENSCAFG00000011727	MILR1	285.468	1070.37	-1.90766	0.0196052	9	12251186	12266605	+	1230	protein_coding	-	-
ENSCAFG00000016212	MAX	1649.33	705.71	1.22412	0.0197125	8	39380686	39465959	-	2545	protein_coding	-	-
ENSCAFG00000007437	SMYD1	30.3848	1.6373	4.29127	0.0197125	17	38259624	38298183	-	1659	protein_coding	PF01753:MYND finger	zf-MYND
ENSCAFG00000017735	GSKIP	197.174	530.723	-1.42896	0.0197125	8	65111414	65129622	+	693	protein_coding	PF05303:Protein of unknown function (DUF727)	-
ENSCAFG00000000086	CDH20	19.3578	1.0382	4.17121	0.0198232	1	15183350	15234880	-	3824	protein_coding	PF00028:Cadherin domain|PF01049:Cadherin cytoplasmic region	Cadherin
ENSCAFG00000002766	IGF2BP3	2142.62	521.914	2.03729	0.0198533	14	36971420	37120193	-	1796	protein_coding	PF00013:KH domain|PF00076:RNA recognition motif. (a.k.a. RRM, RBD, or RNP domain)	KH_1
ENSCAFG00000011934	ARHGEF12	434.463	99.3734	2.12549	0.0198978	5	13522896	13669155	-	5014	protein_coding	-	-
ENSCAFG00000011405	TXNIP	2559.14	6389.39	-1.31994	0.0199735	17	58776871	58779531	-	1429	protein_coding	PF00339:Arrestin (or S-antigen), N-terminal domain|PF02752:Arrestin (or S-antigen), C-terminal domain	-
ENSCAFG00000002799	ACTL7B	87.8551	11.6681	2.89816	0.0201169	11	64028093	64029457	-	1365	protein_coding	PF00022:Actin	Actin
ENSCAFG00000000156	MYO1A	319.757	64.226	2.31176	0.0201436	10	1159812	1193153	-	4978	protein_coding	-	-
ENSCAFG00000004630	FBXL2	131.469	31.5798	2.05442	0.0201807	23	3498979	3607093	-	2251	protein_coding	-	-
ENSCAFG00000012837	DUSP18	0	14.1539	-5.97937	0.020363	26	23735285	23735748	-	354	pseudogene	-	-
ENSCAFG00000015973	SLC16A11	486.904	133.407	1.86575	0.0204574	5	32063291	32065835	-	1805	protein_coding	PF07690:Major Facilitator Superfamily	MFS_1
ENSCAFG00000024196	VSTM1	300.906	941.783	-1.64423	0.0204703	1	103197268	103214842	+	954	protein_coding	-	-
ENSCAFG00000008833	ACP2	329.937	103.232	1.67375	0.0205074	18	42345608	42354352	+	2938	protein_coding	-	-
ENSCAFG00000003299	-	140.315	27.4156	2.35101	0.0205229	14	50488300	51337168	-	1572	protein_coding	PF00717:Peptidase S24-like	Peptidase_S24
novel.1451	-	29.5324	0.49731	5.81517	0.0206451	4	10182249	10186326	+	344	-	-	-
ENSCAFG00000006991	REM1	47.6943	11.1814	2.10016	0.0207309	24	20990745	20999740	+	3014	protein_coding	PF00071:Ras family	Ras
ENSCAFG00000003267	RGS3	454.15	1112.81	-1.29181	0.020751	11	67781962	67920075	+	5931	protein_coding	PF00595:PDZ domain (Also known as DHR or GLGF)|PF00168:C2 domain|PF00615:Regulator of G protein signaling domain	RGS
ENSCAFG00000041983	Metazoa_SRP	0	10.5677	-5.55849	0.0208351	26	16071290	16071580	-	291	misc_RNA	-	-
ENSCAFG00000038902	-	0	10.6136	-5.55973	0.0209062	26	5132904	5191198	+	2943	lncRNA	-	-
ENSCAFG00000012694	ANK3	152.335	18.4699	3.04191	0.0209139	4	12167550	12827037	-	14654	protein_coding	PF00531:Death domain|PF00791:ZU5 domain|PF13637:Ankyrin repeats (many copies)|PF12796:Ankyrin repeats (3 copies)|PF13606:Ankyrin repeat	Death
ENSCAFG00000025711	cfa-mir-451	387.114	58.1047	2.73264	0.0209139	9	43030863	43030931	-	69	miRNA	-	-
ENSCAFG00000008409	VEGFC	119.755	20.6089	2.53876	0.0209913	16	52883139	52987563	+	1650	protein_coding	PF00341:PDGF/VEGF domain	-
ENSCAFG00000002393	SEMA4C	96.9631	18.3279	2.39843	0.0209913	10	45106666	45115592	+	3453	protein_coding	PF01403:Sema domain|PF01437:Plexin repeat	Sema
ENSCAFG00000005373	SLC24A3	168.879	24.388	2.79198	0.0211462	24	3593513	3784467	-	2017	protein_coding	PF01699:Sodium/calcium exchanger protein	Na_Ca_ex
ENSCAFG00000005236	TRAK1	242.68	571.228	-1.23413	0.021204	23	11266216	11381177	+	3563	protein_coding	PF12448:Kinesin associated protein|PF04849:HAP1 N-terminal conserved region	-
ENSCAFG00000004666	PVR	24.9061	146.242	-2.54904	0.0212599	1	110697911	110754296	-	1543	protein_coding	PF07686:Immunoglobulin V-set domain|PF08205:CD80-like C2-set immunoglobulin domain	V-set
ENSCAFG00000007127	LMO2	312.532	750.094	-1.26352	0.021304	18	33876774	33885902	+	467	protein_coding	PF00412:LIM domain	LIM
ENSCAFG00000001214	RPS10	18622.7	8817.15	1.07862	0.0213189	12	3713980	3719780	-	1450	protein_coding	PF03501:Plectin/S10 domain	-
ENSCAFG00000009480	PKIG	724.971	118.258	2.61393	0.021382	24	32050242	32082919	+	716	protein_coding	-	-
ENSCAFG00000012073	LIMK1	61.3357	159.264	-1.37664	0.0214036	6	6264548	6286026	-	2459	protein_coding	PF07714:Protein tyrosine kinase|PF00595:PDZ domain (Also known as DHR or GLGF)|PF00412:LIM domain	Pkinase_Tyr
ENSCAFG00000007215	YTHDF3	556.73	1625.55	-1.54527	0.0214176	29	13239966	13277051	+	2669	protein_coding	PF04146:YT521-B-like domain	YTH
ENSCAFG00000017710	METTL9	832.782	2180.35	-1.38815	0.021634	6	23183103	23230262	-	1030	protein_coding	PF05219:DREV methyltransferase	-
ENSCAFG00000022718	-	20.2867	3.16191	2.70384	0.0216382	MT	4956	5023	+	68	Mt_tRNA	-	-
ENSCAFG00000012517	TMOD4	83.0889	12.1166	2.76894	0.0217145	17	60234096	60238864	-	1201	protein_coding	PF03250:Tropomodulin	-
ENSCAFG00000016119	-	13834	5293.04	1.386	0.0217608	7	38797448	38805416	-	969	protein_coding	PF00125:Core histone H2A/H2B/H3/H4	Histone
ENSCAFG00000014100	SGPL1	153.832	422.01	-1.45562	0.0218639	4	21660939	21715155	+	2180	protein_coding	PF00282:Pyridoxal-dependent decarboxylase conserved domain	-
ENSCAFG00000013093	SH2D1B	35.8768	180.726	-2.33873	0.0219182	38	20303709	20321761	+	1525	protein_coding	PF00017:SH2 domain	SH2
ENSCAFG00000007060	SDR16C5	13.4745	71.6133	-2.40837	0.0220754	29	7661633	7679622	-	1241	protein_coding	PF00106:short chain dehydrogenase	adh_short
ENSCAFG00000028788	ARL14EP	391.329	969.186	-1.30727	0.0220941	18	36963979	36980539	-	937	protein_coding	PF14949:ARF7 effector protein C-terminus	-
novel.1505	-	83.9051	13.5553	2.62275	0.0221055	5	5967185	6009026	+	1325	-	-	-
ENSCAFG00000016392	TTYH3	5611.7	1172.13	2.25918	0.0221266	6	14595091	14623416	+	3357	protein_coding	PF04906:Tweety	-
ENSCAFG00000000810	TRPS1	77.4825	239.011	-1.61817	0.022368	13	15022652	15273666	-	5496	protein_coding	PF00320:GATA zinc finger	GATA
ENSCAFG00000005348	EHD3	2372.5	646.675	1.87466	0.0224382	17	24828372	24853400	+	1693	protein_coding	PF16880:N-terminal EH-domain containing protein|PF12763:Cytoskeletal-regulatory complex EF hand|PF00350:Dynamin family	-
ENSCAFG00000019762	SURF4	438.356	1034.82	-1.2404	0.0225575	9	49795890	49799319	-	949	protein_coding	PF02077:SURF4 family	SURF4
ENSCAFG00000007593	PAM	80.3789	11.3681	2.81415	0.0227421	3	8142061	8290477	-	3135	protein_coding	PF03712:Copper type II ascorbate-dependent monooxygenase, C-terminal domain|PF01082:Copper type II ascorbate-dependent monooxygenase, N-terminal domain|PF01436:NHL repeat	Cu2_monoox_C
ENSCAFG00000030371	COMMD7	623.417	288.216	1.11159	0.0227421	24	22035990	22079583	-	1509	protein_coding	-	-
ENSCAFG00000008557	APP	359.372	1034.4	-1.52706	0.0228212	31	21351207	21614337	-	3515	protein_coding	PF03494:Beta-amyloid peptide (beta-APP)|PF02177:Amyloid A4 N-terminal heparin-binding|PF00014:Kunitz/Bovine pancreatic trypsin inhibitor domain|PF10515:beta-amyloid precursor protein C-terminus|PF12925:E2 domain of amyloid precursor protein|PF12924:Copper-binding of amyloid precursor, CuBD	Kunitz_BPTI
ENSCAFG00000000769	PRKN	0	12.1029	-5.74825	0.0228691	1	49889005	51201764	-	2512	protein_coding	PF00240:Ubiquitin family|PF01485:IBR domain, a half RING-finger domain	ubiquitin
ENSCAFG00000005707	OSBPL8	1533.72	554.649	1.46705	0.022872	15	19142987	19637708	-	3641	protein_coding	PF01237:Oxysterol-binding protein|PF00169:PH domain	PH
ENSCAFG00000010419	TMPRSS7	14.3308	0.903574	4.05563	0.022988	33	16667181	16704531	+	3036	protein_coding	PF00057:Low-density lipoprotein receptor domain class A|PF01390:SEA domain|PF00089:Trypsin	Trypsin
ENSCAFG00000002180	SEMA4D	5189.05	10448	-1.00959	0.0231766	1	96814674	96878968	+	6809	protein_coding	-	-
ENSCAFG00000013053	RPS17	9908.28	4943.8	1.00287	0.0231952	3	54312195	54406452	-	1214	protein_coding	PF00833:Ribosomal S17	-
ENSCAFG00000001362	PLXNA4	10.2287	79.0447	-2.92746	0.0232208	14	4680882	5103050	+	6947	protein_coding	PF01403:Sema domain|PF08337:Plexin cytoplasmic RasGAP domain|PF01833:IPT/TIG domain|PF01437:Plexin repeat	Sema
ENSCAFG00000011005	TCF7L2	22.5565	150.391	-2.75466	0.0232208	28	23966073	24163737	+	2891	protein_coding	PF00505:HMG (high mobility group) box|PF08347:N-terminal CTNNB1 binding	HMG_box
ENSCAFG00000018963	ATF7IP2	329.345	129.446	1.34429	0.0232227	6	32079186	32118658	-	2683	protein_coding	PF16788:ATF-interacting protein binding domain|PF16794:Fibronectin-III type domain	-
ENSCAFG00000019030	ABAT	1146.98	318.64	1.84704	0.023239	6	33376996	33471326	-	2491	protein_coding	PF00202:Aminotransferase class-III	Aminotran_3
ENSCAFG00000015343	DCAF6	911.489	403.577	1.17402	0.0232601	7	30413553	30544260	-	3264	protein_coding	-	-
ENSCAFG00000023153	CCDC152	489.26	103.617	2.23743	0.0232792	4	66964271	66988668	-	1100	protein_coding	-	-
ENSCAFG00000043673	-	0	12.7445	-5.8257	0.0234409	11	16034369	16034524	-	156	protein_coding	-	-
ENSCAFG00000019185	TREX2	149.725	537.465	-1.84538	0.0234409	X	121258646	121264555	-	942	protein_coding	-	-
novel.1476	-	72.1047	321.4	-2.15907	0.023558	4	15329200	15339900	-	10701	-	-	-
ENSCAFG00000046153	-	21.4564	2.60894	2.99743	0.0236311	9	25286986	25287048	+	63	miRNA	-	-
ENSCAFG00000015574	DUSP27	0	11.8975	-5.73214	0.0237001	7	31242731	31273050	-	3622	protein_coding	PF00782:Dual specificity phosphatase, catalytic domain	DSPc
ENSCAFG00000016265	RELL1	89.4552	237.004	-1.40295	0.0237074	3	74489571	74554086	+	1911	protein_coding	PF12606:Tumour necrosis factor receptor superfamily member 19	-
ENSCAFG00000048275	-	34.9925	2.72162	3.71372	0.0237581	3	17222445	17224651	-	1106	lncRNA	-	-
ENSCAFG00000010815	TGFB2	8.40272	65.4232	-2.89743	0.0238786	38	13429148	13510242	+	2758	protein_coding	PF00019:Transforming growth factor beta like domain|PF00688:TGF-beta propeptide	TGFb_propeptide
ENSCAFG00000028759	BAG2	167.828	79.6722	1.07938	0.0239267	12	24353663	24368350	+	804	protein_coding	-	-
ENSCAFG00000002118	PON3	180.603	959.112	-2.40971	0.0239267	14	20565641	20642985	-	3246	protein_coding	PF01731:Arylesterase	-
ENSCAFG00000000693	ANGPT1	53.5304	8.20978	2.71309	0.0239466	13	8048205	8311618	-	2083	protein_coding	PF00147:Fibrinogen beta and gamma chains, C-terminal globular domain	Fibrinogen_C
ENSCAFG00000028779	MRPS6	337.338	146.823	1.19784	0.0240228	31	28610426	29579736	+	938	protein_coding	PF01250:Ribosomal protein S6	-
novel.470	-	31.0388	3.68101	3.07548	0.0241686	15	55153449	55195746	-	935	-	-	-
ENSCAFG00000008221	-	35246.9	9320.99	1.91893	0.0242137	6	18076525	18083052	+	2561	protein_coding	PF00274:Fructose-bisphosphate aldolase class-I	-
ENSCAFG00000015964	-	2343.72	955.485	1.29396	0.0242137	5	32042540	32045364	+	1449	protein_coding	-	-
ENSCAFG00000005312	PGS1	619.171	1437.68	-1.21431	0.0243337	9	2808338	2845722	-	7835	protein_coding	-	-
ENSCAFG00000007266	HECTD2	200.555	49.6288	2.01448	0.0243496	28	5997445	6065815	+	2429	protein_coding	PF00632:HECT-domain (ubiquitin-transferase)	HECT
novel.639	-	48.8734	135.299	-1.45782	0.0243496	18	51747930	51751574	-	2428	-	-	-
ENSCAFG00000049201	-	11.5574	0.32746	5.27641	0.0244206	13	25578296	25593544	+	581	lncRNA	-	-
ENSCAFG00000028667	CBLN3	0	10.2062	-5.5067	0.0244722	8	4400462	4401754	-	653	protein_coding	PF00386:C1q domain	-
ENSCAFG00000000099	GRP	11.1992	0.248655	5.22173	0.0245459	1	16975113	16987531	-	441	protein_coding	PF02044:Bombesin-like peptide	Bombesin
ENSCAFG00000029889	SRP14	2093.49	765.941	1.45037	0.0245753	30	7256170	7259146	-	780	protein_coding	PF02290:Signal recognition particle 14kD protein	-
ENSCAFG00000018701	-	159.599	462.164	-1.53426	0.0245753	21	36444124	36445308	-	1185	protein_coding	PF00044:Glyceraldehyde 3-phosphate dehydrogenase, NAD binding domain|PF02800:Glyceraldehyde 3-phosphate dehydrogenase, C-terminal domain	-
ENSCAFG00000032533	S100G	17.6036	0	6.8456	0.0245753	X	12808718	12812972	+	240	protein_coding	-	-
ENSCAFG00000020395	RRAD	2.4591	59.2707	-4.66305	0.0245828	5	82392557	82395561	+	1336	protein_coding	PF00071:Ras family	Ras
ENSCAFG00000024753	-	866.583	1879.22	-1.1158	0.0246274	35	26385990	26407461	-	2276	lncRNA	PF13765:SPRY-associated domain|PF15227:zinc finger of C3HC4-type, RING|PF00643:B-box zinc finger	zf-B_box
ENSCAFG00000019174	CPT2	862.41	272.734	1.66027	0.0246786	5	55718510	55744809	-	2231	protein_coding	PF00755:Choline/Carnitine o-acyltransferase	-
ENSCAFG00000019401	-	491.02	1160.3	-1.23995	0.0246848	6	38756723	38757485	+	659	protein_coding	PF13242:HAD-hyrolase-like	-
ENSCAFG00000007425	PJA2	870.762	1957.54	-1.16804	0.0246848	3	2751201	2794381	+	2881	protein_coding	PF13639:Ring finger domain	-
ENSCAFG00000015803	SDCCAG8	727.447	228.349	1.67132	0.0247534	7	34396345	34631462	+	2709	protein_coding	PF15964:Centrosomal colon cancer autoantigen protein family	-
ENSCAFG00000031104	CX3CR1	17.7372	60.3373	-1.7818	0.0247534	23	8938906	8952808	-	1178	protein_coding	PF00001:7 transmembrane receptor (rhodopsin family)	7tm_1
novel.691	-	344.157	914.944	-1.40964	0.024796	2	72256540	72257985	+	1109	-	-	-
novel.1691	-	33.3851	6.23293	2.4037	0.0248647	7	54659761	54661528	-	815	-	-	-
ENSCAFG00000012009	CACUL1	63.8024	222.214	-1.80803	0.0248709	28	29017168	29059866	-	714	protein_coding	PF00888:Cullin family	Cullin
ENSCAFG00000011356	VWA5A	7.45606	49.889	-2.773	0.0248882	5	10325266	10362641	-	4328	protein_coding	PF08487:Vault protein inter-alpha-trypsin domain|PF13768:von Willebrand factor type A domain	-
ENSCAFG00000008624	STBD1	132.248	369.549	-1.47967	0.0249332	32	951698	952897	+	912	protein_coding	PF00686:Starch binding domain	-
ENSCAFG00000005530	ZFP36	1505.6	3891.54	-1.36957	0.0249332	1	113816273	113818065	-	1041	protein_coding	PF00642:Zinc finger C-x8-C-x5-C-x3-H type (and similar)	zf-CCCH
ENSCAFG00000012240	-	0	11.5717	-5.68467	0.0249764	8	4276135	4278532	-	753	protein_coding	PF02017:CIDE-N domain	-
ENSCAFG00000045117	-	15.9621	0.576115	4.82071	0.0249845	15	33095123	33102888	-	1540	lncRNA	-	-
ENSCAFG00000004721	PDCD6IP	697.253	1707.6	-1.29144	0.0249955	23	4112363	4196342	+	3217	protein_coding	PF03097:BRO1-like domain|PF13949:ALIX V-shaped domain binding to HIV	-
ENSCAFG00000005698	PDE2A	4.37622	35.0091	-3.00804	0.025135	21	25542268	25635660	+	4054	protein_coding	PF13185:GAF domain|PF00233:3'5'-cyclic nucleotide phosphodiesterase	-
ENSCAFG00000012468	OSM	193.699	510.294	-1.39395	0.0252006	26	23421787	23426036	-	2088	protein_coding	PF01291:LIF / OSM family	-
ENSCAFG00000046777	-	22.7117	1.72834	3.73179	0.0252006	16	31096861	31099438	+	2303	lncRNA	-	-
ENSCAFG00000002803	ACTL7A	66.9191	9.27112	2.84962	0.025378	11	64032358	64033788	+	1431	protein_coding	PF00022:Actin|PF16840:Actin-like protein 7A N-terminus	Actin
ENSCAFG00000023381	-	198.623	92.1094	1.10357	0.025408	9	55229550	55234489	-	634	protein_coding	PF07061:Swi5	-
ENSCAFG00000017776	ATG4D	3022.71	920.189	1.71568	0.0254145	20	50618459	50624179	-	2338	protein_coding	-	-
ENSCAFG00000003616	FAM131B	35.5054	140.651	-1.98184	0.0254145	16	6335785	6341338	+	2336	protein_coding	PF15010:Putative cell signalling	-
novel.201	-	16.2186	61.2198	-1.90123	0.0254358	10	22653485	22657967	-	4483	-	-	-
ENSCAFG00000006291	RNF122	175.595	56.8521	1.621	0.0254677	16	31135971	31144909	+	699	protein_coding	PF13639:Ring finger domain	-
novel.768	-	27.0309	3.02744	3.11008	0.025472	20	45740710	45741434	+	572	-	-	-
ENSCAFG00000011821	TAGLN2	58961.4	18691.3	1.65739	0.0257541	38	22225133	22229766	+	2158	protein_coding	PF00307:Calponin homology (CH) domain|PF00402:Calponin family repeat	CH
novel.1428	-	19.2837	85.8452	-2.17469	0.0258338	37	25033045	25038024	-	4980	-	-	-
novel.488	-	111.21	8.94262	3.62389	0.025913	16	36275236	36346362	+	1816	-	-	-
ENSCAFG00000002610	PRKCE	245.013	563.589	-1.19893	0.0259548	10	47976768	48535296	+	3965	protein_coding	-	-
ENSCAFG00000002336	-	3738.8	1453.3	1.36298	0.0259548	13	49981161	49982168	+	956	protein_coding	PF00210:Ferritin-like domain	Ferritin
ENSCAFG00000042835	-	1183.62	567.662	1.05894	0.0259548	24	24126863	24127345	-	483	protein_coding	PF01157:Ribosomal protein L21e	-
ENSCAFG00000009059	COL2A1	13.2939	0.58701	4.54778	0.0261531	27	6756994	6787733	+	4926	protein_coding	PF01391:Collagen triple helix repeat (20 copies)|PF00093:von Willebrand factor type C domain|PF01410:Fibrillar collagen C-terminal domain	VWC
ENSCAFG00000006704	NFKBID	2086.01	5398.85	-1.37161	0.0261531	1	116757289	116772325	+	5104	protein_coding	-	-
ENSCAFG00000014325	PPM1L	2.60736	26.5189	-3.31725	0.0261645	34	26770569	27057910	+	1300	protein_coding	PF00481:Protein phosphatase 2C	PP2C
ENSCAFG00000046812	-	22.3975	1.98789	3.49937	0.0263168	13	62378545	62408042	+	589	lncRNA	-	-
ENSCAFG00000000676	DPYS	882.798	22.0031	5.3284	0.026349	13	5583801	5659463	-	2094	protein_coding	PF01979:Amidohydrolase family	Amidohydro_1
ENSCAFG00000023655	SULT1C4	16.3328	71.9618	-2.1526	0.026349	10	35495727	35504125	-	1115	protein_coding	PF00685:Sulfotransferase domain	Sulfotransfer_1
ENSCAFG00000006794	GTF3A	2922.29	1126.08	1.37542	0.026349	25	12166981	12230467	-	1511	protein_coding	PF00096:Zinc finger, C2H2 type	zf-C2H2
ENSCAFG00000011763	GTF2IRD1	33.5434	1.80596	4.17943	0.0263992	6	5886931	5963873	-	4943	protein_coding	-	-
ENSCAFG00000046638	-	1.118	19.9055	-3.88566	0.0264657	21	25954235	25955039	-	666	protein_coding	PF03024:Folate receptor family	-
novel.1714	-	15.2511	0	6.63538	0.02656	8	53727880	53735408	+	457	-	-	-
ENSCAFG00000005779	PPP1R12A	497.117	1164.81	-1.22706	0.0266032	15	22274259	22414359	-	4899	protein_coding	PF15898:cGMP-dependent protein kinase interacting domain|PF13637:Ankyrin repeats (many copies)	-
ENSCAFG00000014416	DUSP19	631.076	163.981	1.94373	0.0266654	36	26095463	26111774	+	1589	protein_coding	PF00782:Dual specificity phosphatase, catalytic domain	DSPc
novel.1559	-	52.6673	8.33486	2.65321	0.0267937	5	51030416	51036116	-	848	-	-	-
ENSCAFG00000015162	KTN1	985.767	2607.08	-1.40285	0.0268104	8	31352465	31457536	+	6784	protein_coding	-	-
ENSCAFG00000014543	SH3TC1	117.636	329.347	-1.48269	0.0268104	3	60013234	60046757	+	4610	protein_coding	-	-
ENSCAFG00000049949	-	0	11.4008	-5.66765	0.0268104	9	50581494	50583470	-	1824	lncRNA	-	-
ENSCAFG00000017539	LDLR	0	10.2089	-5.51148	0.026912	20	50048736	50152355	-	3619	protein_coding	-	-
ENSCAFG00000020131	NIBAN2	108.871	462.031	-2.08871	0.0269317	9	55802014	55852540	+	2378	protein_coding	-	-
ENSCAFG00000011234	SDC3	1.677	26.3723	-3.76131	0.0269849	2	70056458	70088426	+	1662	protein_coding	PF01034:Syndecan domain	-
novel.1300	-	36.7683	3.55728	3.38728	0.02703	32	25944830	26022368	-	961	-	-	-
ENSCAFG00000011525	ISG20	1430.57	3637.95	-1.34628	0.0270357	3	51822888	51833659	+	716	protein_coding	PF00929:Exonuclease	Exonuc_X-T
ENSCAFG00000017018	COL1A1	20.1839	1.54641	3.65682	0.0270357	9	26183852	26199927	-	4696	protein_coding	PF00093:von Willebrand factor type C domain|PF01410:Fibrillar collagen C-terminal domain|PF01391:Collagen triple helix repeat (20 copies)	Collagen
novel.1600	-	30.2589	0.654919	5.63193	0.0270357	6	75174159	75177359	+	499	-	-	-
novel.802	-	47.7244	10.2305	2.21173	0.0270357	20	41666927	41675398	-	774	-	-	-
ENSCAFG00000047367	-	16124.8	5735.77	1.49114	0.0270357	AAEX03025644.1	203	2449	-	2194	lncRNA	-	-
ENSCAFG00000019617	ABCA7	594.858	282.869	1.07055	0.0270736	20	57667706	57677342	-	4621	protein_coding	-	-
novel.417	-	32.8469	0.982379	5.1468	0.0270736	14	57000863	57055631	-	728	-	-	-
ENSCAFG00000016385	ADGRE5	4584.21	10425.9	-1.18547	0.0271654	20	48204617	48219910	-	2999	protein_coding	PF07645:Calcium-binding EGF domain|PF00002:7 transmembrane receptor (Secretin family)|PF01825:GPCR proteolysis site, GPS, motif	7tm_2
ENSCAFG00000010037	BRWD1	416.542	871.582	-1.0646	0.0272077	31	34122463	34240639	-	7775	protein_coding	PF00439:Bromodomain	Bromodomain
ENSCAFG00000014013	LIMD1	4692.16	1267	1.88861	0.0272961	20	42799142	42867428	-	4218	protein_coding	PF00412:LIM domain	LIM
ENSCAFG00000013432	XXYLT1	55.9296	142.714	-1.33577	0.0273893	33	30744284	31006697	+	2373	protein_coding	-	-
ENSCAFG00000016825	SH3PXD2B	2.99493	24.9156	-3.10331	0.0273927	4	39854211	39949958	+	3017	protein_coding	PF00018:SH3 domain|PF00787:PX domain	PX
novel.654	-	13.9647	0.32746	5.5435	0.0274237	19	9603407	9607896	-	1036	-	-	-
ENSCAFG00000041486	-	229.284	58.2015	1.97719	0.0274398	17	35833417	35995128	-	1159	lncRNA	-	-
ENSCAFG00000006340	SOS1	453.547	1039.11	-1.19597	0.0275166	17	31009257	31142063	-	4720	protein_coding	PF00618:RasGEF N-terminal motif|PF00621:RhoGEF domain|PF00125:Core histone H2A/H2B/H3/H4|PF00169:PH domain|PF00617:RasGEF domain	RhoGEF
novel.434	-	14.7577	0.49731	4.79687	0.0275876	15	33139323	33139919	+	364	-	-	-
ENSCAFG00000044008	-	1106.67	520.538	1.08771	0.027657	24	35956372	35960473	+	946	lncRNA	-	-
ENSCAFG00000008511	HVCN1	797.868	2010.69	-1.33256	0.0276742	26	8419269	8466523	-	1293	protein_coding	PF16799:C-terminal membrane-localisation domain of ion-channel, VCN1	-
ENSCAFG00000044992	-	25.2203	2.00014	3.60441	0.0277758	8	4589543	4631741	+	2118	lncRNA	-	-
ENSCAFG00000049709	-	59.3626	3.22982	4.21322	0.0278826	18	12476659	12483550	-	1026	lncRNA	-	-
ENSCAFG00000011972	PDZD8	523.664	1264.62	-1.27087	0.0278929	28	27772651	27853769	-	4427	protein_coding	PF00130:Phorbol esters/diacylglycerol binding domain (C1 domain)|PF00595:PDZ domain (Also known as DHR or GLGF)	PDZ
ENSCAFG00000016961	LCP2	1622.79	3352.72	-1.04661	0.0279275	4	41611775	41656364	+	1974	protein_coding	PF00017:SH2 domain|PF07647:SAM domain (Sterile alpha motif)	SH2
ENSCAFG00000043786	-	554.95	1521.36	-1.45396	0.0279275	2	31662878	31680417	+	1241	lncRNA	-	-
ENSCAFG00000011151	ZNF281	195.253	510.21	-1.38473	0.0279439	7	2716974	2719613	+	2640	protein_coding	-	-
ENSCAFG00000006058	IRS2	693.358	1612.99	-1.21652	0.0280453	22	58223387	58227535	-	4149	protein_coding	PF02174:PTB domain (IRS-1 type)	-
ENSCAFG00000001207	-	129.163	37.454	1.77822	0.0281428	1	70396030	70396624	+	378	protein_coding	PF00125:Core histone H2A/H2B/H3/H4	Histone
ENSCAFG00000016298	TMEM102	191.963	68.1625	1.48916	0.0282223	5	32366159	32367771	+	1512	protein_coding	PF03281:Mab-21 protein	-
ENSCAFG00000012676	RPS21	10630.6	4823.98	1.13982	0.0282516	24	46195897	46362296	+	322	protein_coding	-	-
ENSCAFG00000015312	BST1	473.625	125.371	1.9167	0.02833	3	64618740	64641038	-	1299	protein_coding	PF02267:ADP-ribosyl cyclase	-
ENSCAFG00000007867	MICAL2	64.5776	185.94	-1.52784	0.0284666	21	35154422	35373233	+	8134	protein_coding	PF00412:LIM domain|PF12130:Protein of unknown function (DUF3585)|PF00307:Calponin homology (CH) domain|PF01494:FAD binding domain	CH
ENSCAFG00000031997	MSANTD4	216.505	96.0897	1.16947	0.028527	5	26251180	26256237	+	1588	protein_coding	PF13873:Myb/SANT-like DNA-binding domain	-
ENSCAFG00000028987	-	17428.8	6867.47	1.34355	0.0286101	AAEX03025866.1	1344	3212	+	1869	rRNA	-	-
ENSCAFG00000000374	IRAK3	48.404	163.424	-1.74886	0.0286101	10	8684242	8729268	+	2038	protein_coding	PF00069:Protein kinase domain|PF00531:Death domain	Pkinase
ENSCAFG00000030317	-	49.0787	15.44	1.66161	0.0286101	20	49537045	49538733	+	1689	protein_coding	-	-
ENSCAFG00000043259	-	8.07298	0	5.71708	0.0286463	6	758663	759253	-	465	protein_coding	-	-
ENSCAFG00000005949	-	914.329	310.344	1.55797	0.0286836	23	27069301	27181606	+	4309	protein_coding	-	-
novel.1553	-	26.6277	0.767755	5.06807	0.0286839	5	30007772	30008177	-	406	-	-	-
ENSCAFG00000010961	LGALS8	4271.24	1595.63	1.42037	0.0288461	4	3533200	3567311	-	4077	protein_coding	PF00337:Galactoside-binding lectin	-
ENSCAFG00000049457	-	26.1229	5.49906	2.27406	0.0288556	2	4474618	4475949	-	873	protein_coding	PF14915:CCDC144C protein coiled-coil region	-
ENSCAFG00000019605	IKBKG	75.4611	169.876	-1.1736	0.0289657	X	122235878	122250562	+	1287	protein_coding	PF11577:NF-kappa-B essential modulator NEMO|PF16516:Leucine zipper of domain CC2 of NEMO, NF-kappa-B essential modulator	-
ENSCAFG00000019798	CSF1	333.458	1282.56	-1.94306	0.0289825	6	42034149	42049371	-	3292	protein_coding	PF05337:Macrophage colony stimulating factor-1 (CSF-1)	-
ENSCAFG00000020252	NQO1	109.231	355.346	-1.7046	0.0289825	5	79978865	79989860	+	1856	protein_coding	PF02525:Flavodoxin-like fold	Flavodoxin_2
ENSCAFG00000014709	TXNDC16	149.426	529.977	-1.8259	0.0289825	8	28674519	28795356	-	2897	protein_coding	PF00085:Thioredoxin|PF13848:Thioredoxin-like domain	-
ENSCAFG00000011415	MCUB	1657.41	695.073	1.25326	0.0289825	32	29793556	29890033	+	1498	protein_coding	PF04678:Mitochondrial calcium uniporter	-
ENSCAFG00000010154	MYH15	13.9609	0.75686	4.11878	0.0289825	33	13620520	13758862	-	5914	protein_coding	PF01576:Myosin tail|PF00063:Myosin head (motor domain)	Myosin_head
ENSCAFG00000009997	ANKRD33B	207.557	54.6287	1.91959	0.0289825	34	3704756	3782120	-	2826	protein_coding	-	-
ENSCAFG00000009418	TP53INP1	124.617	287.771	-1.21152	0.0289825	29	39580496	39593518	-	1369	protein_coding	-	-
novel.1836	-	0	9.56335	-5.411	0.0289825	AAEX03020482.1	10392	40293	-	524	-	-	-
ENSCAFG00000016361	PRDM2	850.888	2061.11	-1.27572	0.0289825	2	83382552	83465687	-	5208	protein_coding	-	-
ENSCAFG00000012423	CCS	220.225	521.905	-1.24538	0.0290825	18	50748041	50759191	-	1177	protein_coding	PF00403:Heavy-metal-associated domain|PF00080:Copper/zinc superoxide dismutase (SODC)	HMA
ENSCAFG00000030335	SERPINB9	1384.35	444.808	1.6373	0.0291228	35	3190543	3199690	-	1284	protein_coding	PF00079:Serpin (serine protease inhibitor)	Serpin
ENSCAFG00000010555	-	3.77632	46.0927	-3.53231	0.0291426	25	41831340	41832608	+	1269	protein_coding	PF14374:60S ribosomal protein L4 C-terminal domain|PF00573:Ribosomal protein L4/L1 family	-
ENSCAFG00000008837	ANXA3	610.476	1277.22	-1.06405	0.0291753	32	3005788	3049049	+	2801	protein_coding	PF00191:Annexin	-
ENSCAFG00000044068	-	8.70067	0	5.81991	0.0291753	4	1560711	1627814	-	1320	lncRNA	-	-
novel.284	-	13.0707	0.49731	4.623	0.0291753	11	66268834	66270021	-	437	-	-	-
ENSCAFG00000006578	COX7A1	95.4492	9.30261	3.35505	0.0291843	1	116547282	116548917	+	343	protein_coding	-	-
ENSCAFG00000032925	-	124.683	290.359	-1.2235	0.0291843	3	43682	53492	-	3088	lncRNA	-	-
ENSCAFG00000008706	ADGRG5	84.9517	250.56	-1.56442	0.0291843	2	58876287	58895285	-	4531	protein_coding	-	-
ENSCAFG00000008021	RPL7	28456.6	13868.8	1.0369	0.0292513	29	21881044	21884731	-	1160	protein_coding	PF08079:Ribosomal L30 N-terminal domain|PF00327:Ribosomal protein L30p/L7e	-
ENSCAFG00000004545	TRDMT1	175.393	512.165	-1.54414	0.0292723	2	19677444	19763741	+	1914	protein_coding	PF00145:C-5 cytosine-specific DNA methylase	DNA_methylase
novel.1745	-	3.26285	27.9477	-3.11269	0.0293544	8	47505580	47506945	-	905	-	-	-
ENSCAFG00000007053	BCL2L1	1005.63	269.047	1.90091	0.0293544	24	21145215	21196355	-	1224	protein_coding	PF00452:Apoptosis regulator proteins, Bcl-2 family|PF02180:Bcl-2 homology region 4	-
ENSCAFG00000013986	-	57.2621	145.446	-1.35147	0.0293544	3	57481002	57512674	+	615	protein_coding	PF01812:5-formyltetrahydrofolate cyclo-ligase family	-
novel.444	-	0.279499	18.0201	-5.36684	0.0295585	15	55486435	55487926	+	1492	-	-	-
ENSCAFG00000009043	RRP12	400.93	1077.93	-1.42622	0.0295585	28	10671786	10717358	-	4965	protein_coding	PF08161:NUC173 domain	NUC173
ENSCAFG00000028574	NXT2	137.606	42.0865	1.70434	0.0296097	X	82787277	82792803	+	1201	protein_coding	PF02136:Nuclear transport factor 2 (NTF2) domain	-
ENSCAFG00000004409	EML2	688.081	227.929	1.59238	0.0297606	1	109916766	110054505	+	3787	protein_coding	PF03451:HELP motif	-
ENSCAFG00000011172	FSTL1	8.86667	76.5598	-3.15197	0.0298462	33	23894573	23933779	-	1423	protein_coding	PF07648:Kazal-type serine protease inhibitor domain|PF09289:Follistatin/Osteonectin-like EGF domain	-
ENSCAFG00000042857	RNF175	0.969739	16.216	-4.23985	0.0298462	15	51469684	51521593	-	3013	protein_coding	PF13639:Ring finger domain	-
ENSCAFG00000006889	CD44	17260.6	4693.74	1.87864	0.0298462	18	32737907	32827107	-	3316	protein_coding	-	-
novel.558	-	15.6649	89.1971	-2.52523	0.0300186	17	36054057	36085961	-	4219	-	-	-
ENSCAFG00000018813	ERAL1	788.021	383.053	1.03922	0.0301427	9	43025782	43030578	+	1623	protein_coding	PF01926:50S ribosome-binding GTPase	-
ENSCAFG00000042642	-	21.0903	1.60342	3.68875	0.0302492	11	34525791	34574495	+	1772	lncRNA	-	-
ENSCAFG00000018730	TXNDC2	14.5586	85.0873	-2.53014	0.030431	7	75822013	75824007	+	1646	protein_coding	PF00085:Thioredoxin	-
ENSCAFG00000006689	SLC25A26	398.877	176.142	1.17567	0.030431	20	24998420	25167498	-	1748	protein_coding	PF00153:Mitochondrial carrier protein	Mito_carr
ENSCAFG00000017332	SMAD6	20.9267	118.493	-2.52336	0.030431	30	30937849	31014583	+	2561	protein_coding	-	-
ENSCAFG00000001720	C11H9orf72	121.457	394.586	-1.70098	0.0305165	11	45666293	45688780	-	1878	protein_coding	PF15019:C9orf72-like protein family	-
ENSCAFG00000006227	TMCC3	75.5173	21.1879	1.82025	0.0305646	15	34629079	34638550	-	1356	protein_coding	PF10267:Predicted transmembrane and coiled-coil 2 protein	-
ENSCAFG00000002440	-	144.487	40.3225	1.83544	0.030626	14	31644103	31645134	+	1032	protein_coding	PF00248:Aldo/keto reductase family	Aldo_ket_red
ENSCAFG00000017078	NDEL1	1079.78	2879.44	-1.4145	0.0307162	5	33204452	33266052	+	3492	protein_coding	PF04880:NUDE protein, C-terminal conserved region	-
ENSCAFG00000032121	RBM38	3525.21	1614.27	1.12648	0.0307162	24	42396352	42409240	+	541	protein_coding	-	-
novel.1207	-	0.558998	17.5197	-4.64198	0.0307162	3	73534542	73538297	-	1857	-	-	-
ENSCAFG00000007249	IL1B	135.708	3745.72	-4.78761	0.0307162	17	37019329	37024458	-	1282	protein_coding	-	-
ENSCAFG00000003728	SHISAL2A	35.2002	1.28686	4.73814	0.0307846	15	8743736	8762374	-	1375	protein_coding	-	-
ENSCAFG00000015064	RTN3	9167.91	2918.68	1.65125	0.0309559	18	53239914	53297984	-	5354	protein_coding	PF02453:Reticulon	-
ENSCAFG00000007248	GNPTAB	300.83	621.791	-1.0453	0.0311449	15	40631279	40704365	-	4895	protein_coding	PF00066:LNR domain|PF06464:DMAP1-binding Domain|PF17103:Stealth protein CR4, conserved region 4|PF17102:Stealth protein CR3, conserved region 3|PF11380:Stealth protein CR2, conserved region 2|PF17101:Stealth protein CR1, conserved region 1	-
ENSCAFG00000049380	-	26.4007	1.51372	4.0738	0.0311719	X	51378666	51379419	+	666	protein_coding	PF15936:Domain of unknown function (DUF4749)|PF00595:PDZ domain (Also known as DHR or GLGF)	PDZ
novel.1603	-	289.169	684.363	-1.24304	0.0312613	6	7505738	7507466	-	1625	-	-	-
ENSCAFG00000019237	ADCY9	89.9996	267.79	-1.57047	0.0312886	6	37213227	37331563	+	4345	protein_coding	PF00211:Adenylate and Guanylate cyclase catalytic domain	Guanylate_cyc
ENSCAFG00000017916	SEMA7A	1191.28	3211.1	-1.43004	0.0312886	30	37531971	37566645	-	3918	protein_coding	-	-
novel.121	-	54.4974	241.653	-2.14578	0.0312886	1	112489575	112490875	-	485	-	-	-
ENSCAFG00000050018	-	2.51549	31.8133	-3.48584	0.0313693	2	81103926	81106683	+	1889	lncRNA	-	-
ENSCAFG00000010423	COL4A4	118.746	16.2351	2.87351	0.0313928	25	39854388	39976189	-	5988	protein_coding	-	-
ENSCAFG00000000207	TBPL1	64.6674	183.077	-1.4862	0.0314909	1	26899859	26936995	+	1247	protein_coding	PF00352:Transcription factor TFIID (or TATA-binding protein, TBP)	-
ENSCAFG00000015231	ANKFY1	379.891	846.07	-1.15346	0.0315022	5	30249280	30328962	-	4431	protein_coding	PF00651:BTB/POZ domain|PF01363:FYVE zinc finger|PF12796:Ankyrin repeats (3 copies)	BTB
ENSCAFG00000012774	REPS2	13.8065	64.1508	-2.23625	0.0315175	X	13088349	13307402	+	3256	protein_coding	PF12763:Cytoskeletal-regulatory complex EF hand	-
ENSCAFG00000013289	PBX1	61.7709	9.09291	2.7656	0.0315287	38	18418093	18703497	-	2376	protein_coding	PF00046:Homeobox domain|PF03792:PBC domain	PBC
ENSCAFG00000012775	CTBP2	71.8123	214.533	-1.5769	0.0315287	28	34260856	34415696	-	4100	protein_coding	-	-
ENSCAFG00000019687	FAM234A	294.766	612.647	-1.05465	0.0316934	6	40234858	40266454	-	2981	protein_coding	-	-
ENSCAFG00000001030	HDDC2	202.261	93.427	1.11087	0.0318054	1	64222666	64247818	-	999	protein_coding	PF13023:HD domain	-
ENSCAFG00000009781	HERC6	288.224	792.657	-1.45818	0.0321353	32	11694963	11750719	+	3408	protein_coding	PF00415:Regulator of chromosome condensation (RCC1) repeat|PF00632:HECT-domain (ubiquitin-transferase)|PF13540:Regulator of chromosome condensation (RCC1) repeat	HECT
ENSCAFG00000013258	SIK3	502.704	1084.49	-1.10942	0.0321759	5	16527504	16733243	+	4105	protein_coding	PF00069:Protein kinase domain	Pkinase
ENSCAFG00000015599	SCIMP	37.6749	98.5174	-1.39694	0.0321759	5	31534226	31549175	+	1635	protein_coding	PF15050:SCIMP protein	-
ENSCAFG00000006059	CSNK1D	1079.77	2168.47	-1.0059	0.0322399	9	73215	110269	+	2204	protein_coding	PF00069:Protein kinase domain	Pkinase
ENSCAFG00000007934	CTSB	3625.77	8853.93	-1.28814	0.032251	25	26048253	26055801	+	1375	protein_coding	PF00112:Papain family cysteine protease|PF08127:Peptidase family C1 propeptide	Peptidase_C1
ENSCAFG00000004533	TPT1	91172.5	36568.5	1.31799	0.0323312	22	5711071	5715069	+	930	protein_coding	PF00838:Translationally controlled tumour protein	-
ENSCAFG00000001492	BTBD9	135.104	331.323	-1.29424	0.0324675	12	7154925	7564017	-	2163	protein_coding	PF07707:BTB And C-terminal Kelch|PF00754:F5/8 type C domain|PF00651:BTB/POZ domain	BTB
ENSCAFG00000014991	-	516.036	149.897	1.78087	0.0324675	26	30420227	30427451	+	858	protein_coding	PF12926:Mitotic-spindle organizing gamma-tubulin ring associated	-
ENSCAFG00000009033	DYSF	38.6538	4.66355	3.02634	0.0325379	17	51011197	51228876	-	7868	protein_coding	PF08151:FerI (NUC094) domain|PF16165:Ferlin C-terminus|PF08150:FerB (NUC096) domain|PF08165:FerA (NUC095) domain|PF00168:C2 domain	C2
novel.1042	-	0	12.9833	-5.8496	0.0326633	26	29595271	29597567	-	725	-	-	-
ENSCAFG00000009257	MED13L	771.132	1825.63	-1.24295	0.0326922	26	12770588	13030512	-	7637	protein_coding	-	-
ENSCAFG00000000376	-	52.327	135.544	-1.37069	0.0328569	10	8733889	8734374	-	486	protein_coding	PF05873:ATP synthase D chain, mitochondrial (ATP5H)	-
ENSCAFG00000022712	-	32.4378	8.23292	1.98727	0.0328569	MT	2671	2744	+	74	Mt_tRNA	-	-
ENSCAFG00000016817	KDM6B	1807.29	4829.7	-1.41782	0.0328569	5	32696211	32710666	+	6648	protein_coding	-	-
ENSCAFG00000042241	-	378.511	98.0107	1.94915	0.0328927	2	69205279	69223187	+	1534	lncRNA	-	-
ENSCAFG00000010365	-	11.1134	0.248655	5.20957	0.0329132	21	50599255	50614434	-	1103	protein_coding	-	-
ENSCAFG00000007131	MERTK	0.992909	16.6199	-4.25964	0.0329461	17	36336861	36445380	+	3245	protein_coding	PF07714:Protein tyrosine kinase|PF13927:Immunoglobulin domain|PF00047:Immunoglobulin domain|PF00041:Fibronectin type III domain	Pkinase_Tyr
ENSCAFG00000004186	PIP4K2A	4813.48	1588.97	1.59874	0.0329745	2	10463010	10640327	+	1923	protein_coding	PF01504:Phosphatidylinositol-4-phosphate 5-Kinase	PIP5K
ENSCAFG00000012803	RIN1	0	9.26038	-5.37012	0.0330171	18	50975814	50980381	+	2358	protein_coding	PF02204:Vacuolar sorting protein 9 (VPS9) domain	VPS9
ENSCAFG00000011495	GPX1	20243.9	5594.26	1.85541	0.033088	20	39889174	39890260	+	823	protein_coding	PF00255:Glutathione peroxidase	GSHPx
ENSCAFG00000011263	-	201.08	61.6963	1.70611	0.0331178	32	28698910	28739660	+	1114	protein_coding	PF01253:Translation initiation factor SUI1	SUI1
ENSCAFG00000009839	CD101	369.46	1203.01	-1.70272	0.0331479	17	54392165	54425620	+	3104	protein_coding	PF07686:Immunoglobulin V-set domain	V-set
ENSCAFG00000000309	FUCA2	75.1739	171.3	-1.18344	0.0331865	1	34999482	35043229	-	1746	protein_coding	PF01120:Alpha-L-fucosidase	Alpha_L_fucos
ENSCAFG00000030565	DUSP5	732.145	2238.86	-1.61192	0.0332924	28	21829921	21841454	+	1149	protein_coding	PF00581:Rhodanese-like domain|PF00782:Dual specificity phosphatase, catalytic domain	DSPc
ENSCAFG00000019400	DPH7	610.743	183.397	1.73473	0.0332975	9	48207392	48220047	+	2097	protein_coding	-	-
novel.1841	-	65.004	20.3036	1.67419	0.0332975	AAEX03022821.1	7500	10137	+	1740	-	-	-
ENSCAFG00000002993	SMAP2	1543.96	3415.95	-1.14532	0.0333768	15	2569439	2618636	-	1827	protein_coding	PF01412:Putative GTPase activating protein for Arf	-
ENSCAFG00000009133	GPAT3	478.044	2014.02	-2.07392	0.0333947	32	7353965	7414493	+	1955	protein_coding	PF01553:Acyltransferase	Acyltransferase
ENSCAFG00000013081	JMJD1C	3050.67	8863.53	-1.53861	0.0334039	4	15007508	15261691	-	8204	protein_coding	PF02373:JmjC domain, hydroxylase	JmjC
ENSCAFG00000015729	OPN3	35.5301	88.7929	-1.30512	0.0337263	7	32996938	33040876	-	1140	protein_coding	PF00001:7 transmembrane receptor (rhodopsin family)	7tm_1
ENSCAFG00000046603	-	10.4232	0.25955	5.11729	0.0337815	2	22128028	22215720	+	2157	lncRNA	-	-
ENSCAFG00000007091	-	12.6769	0.835665	3.91646	0.0338991	17	35732637	35733294	+	507	protein_coding	PF04099:Sybindin-like family	Sybindin
ENSCAFG00000007576	FAIM	304.378	151.356	1.00679	0.0339267	23	34807249	34822244	+	1284	protein_coding	PF06905:Fas apoptotic inhibitory molecule (FAIM1)	-
ENSCAFG00000043655	-	8.09462	0	5.74057	0.0339267	1	75249301	75250476	+	1176	lncRNA	-	-
novel.890	-	38.9109	2.95938	3.73556	0.0339919	23	44411081	44430829	+	1664	-	-	-
ENSCAFG00000049851	-	0	9.48335	-5.40231	0.0340925	26	37945077	37971347	-	670	lncRNA	-	-
ENSCAFG00000001386	BRPF3	159.829	433.535	-1.43538	0.0342061	12	5310617	5350055	+	6373	protein_coding	PF13831:PHD-finger|PF13832:PHD-zinc-finger like domain|PF10513:Enhancer of polycomb-like|PF00439:Bromodomain|PF00855:PWWP domain	Bromodomain
ENSCAFG00000015178	ELK1	121.855	323.376	-1.40518	0.0343074	X	41257482	41270776	-	1548	protein_coding	PF00178:Ets-domain	Ets
ENSCAFG00000015045	PINK1	1131.52	334.974	1.75572	0.0343074	2	78277077	78294123	-	1895	protein_coding	PF00069:Protein kinase domain	Pkinase
ENSCAFG00000040282	-	0	9.23709	-5.35857	0.0343074	5	12668613	12711422	+	1988	lncRNA	-	-
novel.958	-	40.9376	2.20132	4.21188	0.0343074	25	5537502	5539161	+	1482	-	-	-
ENSCAFG00000013144	NUBPL	89.611	27.7771	1.68243	0.0343391	8	10796459	11090920	+	1678	protein_coding	PF10609:NUBPL iron-transfer P-loop NTPase	-
ENSCAFG00000032642	-	667.078	229.334	1.53967	0.0343987	36	26111795	26113576	+	1782	protein_coding	PF03184:DDE superfamily endonuclease|PF04218:CENP-B N-terminal DNA-binding domain|PF03221:Tc5 transposase DNA-binding domain	DDE
ENSCAFG00000030080	-	46.9423	140.294	-1.5954	0.0344237	36	5535661	5563320	-	1737	protein_coding	-	-
ENSCAFG00000011435	-	39.8869	10.1978	1.96477	0.0346398	9	13211790	13212471	+	441	protein_coding	PF03501:Plectin/S10 domain	-
ENSCAFG00000014568	MBLAC1	80.2327	266.317	-1.72546	0.0346398	6	9473135	9474613	-	789	protein_coding	PF00753:Metallo-beta-lactamase superfamily	Lactamase_B
ENSCAFG00000010350	CYB5R1	181.554	404.532	-1.15796	0.0346398	7	232098	237031	+	1334	protein_coding	PF00175:Oxidoreductase NAD-binding domain|PF00970:Oxidoreductase FAD-binding domain	NAD_binding_1
ENSCAFG00000017353	SH3BGRL	420.765	110.941	1.92283	0.0346494	X	62467107	62599820	+	2907	protein_coding	PF04908:SH3-binding, glutamic acid-rich protein	-
ENSCAFG00000004117	PLXDC2	52.0032	242.611	-2.22723	0.0348809	2	12609246	13058236	-	2779	protein_coding	PF01437:Plexin repeat	PSI
ENSCAFG00000031608	NUDT2	114.644	52.9964	1.11785	0.0348901	11	51050053	51064178	+	677	protein_coding	PF00293:NUDIX domain	NUDIX
ENSCAFG00000012028	DHRS9	5.16223	59.4161	-3.45369	0.0349256	36	13866959	13880179	+	1146	protein_coding	PF00106:short chain dehydrogenase	adh_short
ENSCAFG00000005946	SLC6A15	9.25352	0.248655	4.96283	0.0349673	15	26486815	26529483	-	4219	protein_coding	-	-
ENSCAFG00000019853	C6H1orf194	83.5441	310.817	-1.89789	0.0349725	6	42682004	42692341	+	936	protein_coding	PF12494:Protein of unknown function (DUF3695)	-
ENSCAFG00000002413	DST	433.218	107.052	2.01551	0.0349725	12	23716466	24195416	-	23984	protein_coding	PF02187:Growth-Arrest-Specific Protein 2 Domain|PF00681:Plectin repeat|PF13499:EF-hand domain pair|PF00435:Spectrin repeat|PF00307:Calponin homology (CH) domain	CH
ENSCAFG00000002131	ERMP1	322.46	652.581	-1.0163	0.0350233	1	93846269	93957359	-	4033	protein_coding	PF04389:Peptidase family M28	-
ENSCAFG00000017563	-	217.786	755.962	-1.79397	0.0350267	9	33411834	33412450	-	501	protein_coding	PF13499:EF-hand domain pair	-
ENSCAFG00000005466	KYNU	85.7407	210.396	-1.29695	0.0352049	19	45022072	45149339	+	2324	protein_coding	PF00266:Aminotransferase class-V	Aminotran_5
ENSCAFG00000019329	TNFRSF18	187.244	52.2741	1.83857	0.0352049	5	56394659	56397741	-	1223	protein_coding	-	-
ENSCAFG00000002455	-	211.399	464.412	-1.13585	0.0352049	14	32120208	32122869	-	2533	protein_coding	PF09739:Mini-chromosome maintenance replisome factor	-
ENSCAFG00000013979	BCL2A1	836.618	2410.22	-1.52576	0.0355511	3	57424555	57463692	+	1861	protein_coding	PF00452:Apoptosis regulator proteins, Bcl-2 family	-
ENSCAFG00000015669	ZMIZ1	428.267	908.085	-1.08456	0.0356391	4	28854908	29045986	+	5072	protein_coding	PF02891:MIZ/SP-RING zinc finger	zf-MIZ
novel.68	-	19.7292	1.79506	3.40605	0.0356829	1	17009999	17012424	-	638	-	-	-
ENSCAFG00000020118	SH2D3C	705.916	1753.13	-1.31161	0.0356833	9	55626360	55656507	+	3018	protein_coding	PF00017:SH2 domain|PF00617:RasGEF domain	SH2
ENSCAFG00000046442	-	1770.53	508.055	1.80038	0.0356833	13	1835667	1852094	-	642	protein_coding	-	-
ENSCAFG00000041577	-	17.121	0.248655	5.8397	0.0357239	4	76800666	76959106	+	852	lncRNA	-	-
novel.1573	-	23.9664	3.44325	2.80841	0.0358497	6	7738209	7741112	+	667	-	-	-
ENSCAFG00000010211	MBOAT1	720.728	1756.32	-1.28484	0.0358497	35	18713654	18836142	-	2855	protein_coding	PF03062:MBOAT, membrane-bound O-acyltransferase family	MBOAT
ENSCAFG00000011368	TLR5	8.75626	44.0841	-2.35104	0.0358782	38	23702033	23705314	+	3282	protein_coding	PF01582:TIR domain|PF13855:Leucine rich repeat	TIR
ENSCAFG00000041898	-	144.648	32.9675	2.12685	0.0360491	X	12008064	12008630	+	513	protein_coding	-	-
ENSCAFG00000042554	MYL6	13220.4	4433.06	1.57633	0.0360749	10	476989	480827	+	802	protein_coding	PF13405:EF-hand domain	-
ENSCAFG00000018136	-	21.4457	102.101	-2.23808	0.0360896	6	26004210	26103126	+	4444	protein_coding	PF00168:C2 domain|PF00059:Lectin C-type domain	C2
ENSCAFG00000007885	SLC12A6	422.192	960.403	-1.18573	0.0362033	30	773933	858487	+	4211	protein_coding	PF03522:Solute carrier family 12|PF00324:Amino acid permease	AA_permease
ENSCAFG00000005734	ACTG1	124600	38849.7	1.68132	0.0362165	9	635978	638328	+	1870	protein_coding	PF00022:Actin	Actin
ENSCAFG00000016872	TRIM72	0.838498	16.7884	-4.03303	0.0362165	6	17031913	17039556	-	1627	protein_coding	PF15227:zinc finger of C3HC4-type, RING|PF00643:B-box zinc finger|PF13765:SPRY-associated domain	zf-B_box
novel.1829	-	6.08101	42.6943	-2.75488	0.0362687	9	54372091	54377375	-	1191	-	-	-
ENSCAFG00000020116	ARHGAP29	88.2582	8.57412	3.34766	0.0363257	6	54959542	55024104	+	4559	protein_coding	PF00620:RhoGAP domain|PF00130:Phorbol esters/diacylglycerol binding domain (C1 domain)	RhoGAP
ENSCAFG00000012143	NPEPL1	763.668	318.606	1.25934	0.036438	24	43462792	43478746	+	2202	protein_coding	PF00883:Cytosol aminopeptidase family, catalytic domain	-
ENSCAFG00000003734	TUT4	810.194	357.436	1.17984	0.0366037	15	8832199	9047152	+	5869	protein_coding	PF03828:Cid1 family poly A polymerase|PF01909:Nucleotidyltransferase domain	NTP_transf_2
ENSCAFG00000002611	PTPRH	21.8725	2.51924	3.0673	0.0366457	1	102440358	102456881	+	4489	protein_coding	-	-
ENSCAFG00000047578	C20orf204	34.3834	4.48399	2.93542	0.0366618	24	47484553	47487461	+	1560	protein_coding	-	-
ENSCAFG00000016732	SIPA1L1	279.143	646.568	-1.21203	0.03669	8	44990495	45258614	+	6126	protein_coding	PF02145:Rap/ran-GAP|PF11881:C-terminal domain of SPAR protein	-
ENSCAFG00000011382	RPL31	81.3906	31.7323	1.35523	0.036704	32	29400216	29400593	+	378	protein_coding	PF01198:Ribosomal protein L31e	Ribosomal_L31e
ENSCAFG00000003108	LYRM2	208.117	66.0825	1.65092	0.0367679	12	48847859	48850011	-	673	protein_coding	-	-
ENSCAFG00000010896	ARRDC4	61.3696	204.309	-1.73215	0.0368239	3	42652728	42664401	-	2409	protein_coding	PF00339:Arrestin (or S-antigen), N-terminal domain|PF02752:Arrestin (or S-antigen), C-terminal domain	-
ENSCAFG00000000060	ITGA7	13.6397	66.2059	-2.30233	0.036949	10	91391	110817	-	4735	protein_coding	PF01839:FG-GAP repeat|PF08441:Integrin alpha	FG-GAP
ENSCAFG00000005332	NKTR	964.662	2041.53	-1.08089	0.0369975	23	11728994	11778626	+	4752	protein_coding	-	-
ENSCAFG00000006783	TMEM127	224.669	491.305	-1.12942	0.0373602	17	34512792	34523692	+	992	protein_coding	-	-
ENSCAFG00000003973	SLC37A3	207.318	425.239	-1.03137	0.037434	16	8575001	8615971	+	2891	protein_coding	PF07690:Major Facilitator Superfamily	MFS_1
ENSCAFG00000005579	LRFN1	99.1313	260.794	-1.39085	0.037434	1	113891484	113898140	+	2313	protein_coding	PF07679:Immunoglobulin I-set domain|PF13855:Leucine rich repeat|PF00041:Fibronectin type III domain	I-set
ENSCAFG00000024781	-	10.8842	42.9219	-1.9467	0.037434	27	36411982	36695775	+	15359	protein_coding	PF10569:Alpha-macro-globulin thiol-ester bond-forming region|PF00207:Alpha-2-macroglobulin family|PF01835:MG2 domain|PF07678:A-macroglobulin complement component|PF07703:Alpha-2-macroglobulin family N-terminal region|PF07677:A-macroglobulin receptor	A2M_comp
ENSCAFG00000005866	EIF3K	7793.86	3789.66	1.04018	0.037434	1	114433375	114443902	-	778	protein_coding	PF10075:CSN8/PSMD8/EIF3K family	-
ENSCAFG00000030372	TSPAN4	27.2533	84.6178	-1.62356	0.037434	18	45203620	45224674	+	3014	protein_coding	PF00335:Tetraspanin family	Tetraspannin
ENSCAFG00000001290	AKR1B1	635.262	248.869	1.34966	0.037434	14	2991888	3006940	+	1335	protein_coding	PF00248:Aldo/keto reductase family	Aldo_ket_red
ENSCAFG00000017895	ZNF396	79.868	24.0401	1.72844	0.0375668	7	54664522	54673505	+	2550	protein_coding	PF02023:SCAN domain|PF00096:Zinc finger, C2H2 type	SCAN
novel.794	-	41.5885	8.40157	2.29227	0.0375719	20	29591870	29646031	-	1650	-	-	-
ENSCAFG00000025515	FOXJ2	171.128	344.583	-1.00617	0.0377151	27	37411358	37428887	+	3385	protein_coding	PF00250:Forkhead domain	Fork_head
ENSCAFG00000003162	PELI1	901.703	2476.93	-1.45697	0.0378225	10	63729604	63743303	-	1484	protein_coding	PF04710:Pellino	-
[truncated: 144 more rows]
