# Supplementary material for: Toxocara canis Infection Alters mRNA Expression Profiles of Peripheral Blood Mononuclear Cells in Beagle Dogs at the Lung Infection Period
Source: Animals (Basel). 2022 Jun 10;12(12):1517. doi: 10.3390/ani12121517 (PMC9219457; doi:10.3390/ani12121517)
Supplement: Supplementary file 1 [file animals-12-01517-s001.zip › Table S3.xlsx]

## Sheet: Sheet1
Table S3. The information of the differentially enriched GO terms according to P-value < 0.05.
Category	GOID	Description	GeneRatio	BgRatio	Pvalue	GeneID	GeneName	Count	Up	Up_Gene_id	Down	Down_Gene_id
Biological Process	GO:0010941	regulation of cell death	12/580	35/4934	0.000400937	ENSCAFG00000015493/ENSCAFG00000019685/ENSCAFG00000009818/ENSCAFG00000014860/ENSCAFG00000016168/ENSCAFG00000004892/ENSCAFG00000008959/ENSCAFG00000012050/ENSCAFG00000025105/ENSCAFG00000007053/ENSCAFG00000007576/ENSCAFG00000013979	NLRP1/CARD9/NOD2/CASP4/BID/DEDD2/RIPK2/MCL1/-/BCL2L1/FAIM/BCL2A1	12	4	ENSCAFG00000016168/ENSCAFG00000025105/ENSCAFG00000007053/ENSCAFG00000007576	8	ENSCAFG00000015493/ENSCAFG00000019685/ENSCAFG00000009818/ENSCAFG00000014860/ENSCAFG00000004892/ENSCAFG00000008959/ENSCAFG00000012050/ENSCAFG00000013979
Biological Process	GO:0042981	regulation of apoptotic process	12/580	35/4934	0.000400937	ENSCAFG00000015493/ENSCAFG00000019685/ENSCAFG00000009818/ENSCAFG00000014860/ENSCAFG00000016168/ENSCAFG00000004892/ENSCAFG00000008959/ENSCAFG00000012050/ENSCAFG00000025105/ENSCAFG00000007053/ENSCAFG00000007576/ENSCAFG00000013979	NLRP1/CARD9/NOD2/CASP4/BID/DEDD2/RIPK2/MCL1/-/BCL2L1/FAIM/BCL2A1	12	4	ENSCAFG00000016168/ENSCAFG00000025105/ENSCAFG00000007053/ENSCAFG00000007576	8	ENSCAFG00000015493/ENSCAFG00000019685/ENSCAFG00000009818/ENSCAFG00000014860/ENSCAFG00000004892/ENSCAFG00000008959/ENSCAFG00000012050/ENSCAFG00000013979
Biological Process	GO:0043067	regulation of programmed cell death	12/580	35/4934	0.000400937	ENSCAFG00000015493/ENSCAFG00000019685/ENSCAFG00000009818/ENSCAFG00000014860/ENSCAFG00000016168/ENSCAFG00000004892/ENSCAFG00000008959/ENSCAFG00000012050/ENSCAFG00000025105/ENSCAFG00000007053/ENSCAFG00000007576/ENSCAFG00000013979	NLRP1/CARD9/NOD2/CASP4/BID/DEDD2/RIPK2/MCL1/-/BCL2L1/FAIM/BCL2A1	12	4	ENSCAFG00000016168/ENSCAFG00000025105/ENSCAFG00000007053/ENSCAFG00000007576	8	ENSCAFG00000015493/ENSCAFG00000019685/ENSCAFG00000009818/ENSCAFG00000014860/ENSCAFG00000004892/ENSCAFG00000008959/ENSCAFG00000012050/ENSCAFG00000013979
Biological Process	GO:0006915	apoptotic process	14/580	45/4934	0.000422847	ENSCAFG00000015493/ENSCAFG00000019685/ENSCAFG00000018828/ENSCAFG00000009818/ENSCAFG00000014860/ENSCAFG00000016168/ENSCAFG00000004892/ENSCAFG00000008959/ENSCAFG00000012050/ENSCAFG00000025105/ENSCAFG00000012240/ENSCAFG00000007053/ENSCAFG00000007576/ENSCAFG00000013979	NLRP1/CARD9/CIDEA/NOD2/CASP4/BID/DEDD2/RIPK2/MCL1/-/-/BCL2L1/FAIM/BCL2A1	14	5	ENSCAFG00000018828/ENSCAFG00000016168/ENSCAFG00000025105/ENSCAFG00000007053/ENSCAFG00000007576	9	ENSCAFG00000015493/ENSCAFG00000019685/ENSCAFG00000009818/ENSCAFG00000014860/ENSCAFG00000004892/ENSCAFG00000008959/ENSCAFG00000012050/ENSCAFG00000012240/ENSCAFG00000013979
Biological Process	GO:0012501	programmed cell death	14/580	45/4934	0.000422847	ENSCAFG00000015493/ENSCAFG00000019685/ENSCAFG00000018828/ENSCAFG00000009818/ENSCAFG00000014860/ENSCAFG00000016168/ENSCAFG00000004892/ENSCAFG00000008959/ENSCAFG00000012050/ENSCAFG00000025105/ENSCAFG00000012240/ENSCAFG00000007053/ENSCAFG00000007576/ENSCAFG00000013979	NLRP1/CARD9/CIDEA/NOD2/CASP4/BID/DEDD2/RIPK2/MCL1/-/-/BCL2L1/FAIM/BCL2A1	14	5	ENSCAFG00000018828/ENSCAFG00000016168/ENSCAFG00000025105/ENSCAFG00000007053/ENSCAFG00000007576	9	ENSCAFG00000015493/ENSCAFG00000019685/ENSCAFG00000009818/ENSCAFG00000014860/ENSCAFG00000004892/ENSCAFG00000008959/ENSCAFG00000012050/ENSCAFG00000012240/ENSCAFG00000013979
Biological Process	GO:0008219	cell death	14/580	47/4934	0.000692331	ENSCAFG00000015493/ENSCAFG00000019685/ENSCAFG00000018828/ENSCAFG00000009818/ENSCAFG00000014860/ENSCAFG00000016168/ENSCAFG00000004892/ENSCAFG00000008959/ENSCAFG00000012050/ENSCAFG00000025105/ENSCAFG00000012240/ENSCAFG00000007053/ENSCAFG00000007576/ENSCAFG00000013979	NLRP1/CARD9/CIDEA/NOD2/CASP4/BID/DEDD2/RIPK2/MCL1/-/-/BCL2L1/FAIM/BCL2A1	14	5	ENSCAFG00000018828/ENSCAFG00000016168/ENSCAFG00000025105/ENSCAFG00000007053/ENSCAFG00000007576	9	ENSCAFG00000015493/ENSCAFG00000019685/ENSCAFG00000009818/ENSCAFG00000014860/ENSCAFG00000004892/ENSCAFG00000008959/ENSCAFG00000012050/ENSCAFG00000012240/ENSCAFG00000013979
Biological Process	GO:0035556	intracellular signal transduction	57/580	334/4934	0.00186283	ENSCAFG00000031198/ENSCAFG00000008527/ENSCAFG00000029252/ENSCAFG00000005909/ENSCAFG00000012281/ENSCAFG00000016763/ENSCAFG00000012063/ENSCAFG00000010589/ENSCAFG00000009926/ENSCAFG00000011376/ENSCAFG00000031424/ENSCAFG00000000577/ENSCAFG00000017438/ENSCAFG00000001506/ENSCAFG00000004358/ENSCAFG00000004733/ENSCAFG00000016983/ENSCAFG00000012212/ENSCAFG00000010198/ENSCAFG00000015727/ENSCAFG00000012639/…	SH2B2/GUCY1A1/RND3/RASGRP4/KALRN/RGS6/BMX/FGD4/LRRK2/AKAP13/RAP2A/TIAM2/RAB3D/CYTH4/IQSEC1/DGKH/RAB8B/RAB4A/RAB7B/ARHGEF10L/IQGAP1/RAB32/PREX1/PLCD1/RASD1/RAB31/AGAP2/SOS2/DGKG/RAB13/CHN1/RHOG/RAB40C/PLEKHG6/ADCY4/-/PSD4/PRKCI/GUCY1B1/RAP2C/ADCY7/ADCY6/ASB14/RALB/RAB20/REM1/RRAD/SOS1/PDZD8/ADCY9/SH2D3C/ARHGAP29/SIPA1L1/TIAM1/SOCS6/VSIG10/BRAF	57	17	ENSCAFG00000008527/ENSCAFG00000012281/ENSCAFG00000016763/ENSCAFG00000031424/ENSCAFG00000004733/ENSCAFG00000012212/ENSCAFG00000030384/ENSCAFG00000017389/ENSCAFG00000029660/ENSCAFG00000013413/ENSCAFG00000014823/ENSCAFG00000008566/ENSCAFG00000008907/ENSCAFG00000007936/ENSCAFG00000006991/ENSCAFG00000020116/ENSCAFG00000009906	40	ENSCAFG00000031198/ENSCAFG00000029252/ENSCAFG00000005909/ENSCAFG00000012063/ENSCAFG00000010589/ENSCAFG00000009926/ENSCAFG00000011376/ENSCAFG00000000577/ENSCAFG00000017438/ENSCAFG00000001506/ENSCAFG00000004358/ENSCAFG00000016983/ENSCAFG00000010198/ENSCAFG00000015727/ENSCAFG00000012639/ENSCAFG00000010948/ENSCAFG00000004931/ENSCAFG00000018451/ENSCAFG00000018727/ENSCAFG00000000273/ENSCAFG00000014275/…
Biological Process	GO:0009190	cyclic nucleotide biosynthetic process	6/580	16/4934	0.00729584	ENSCAFG00000008527/ENSCAFG00000012293/ENSCAFG00000008566/ENSCAFG00000009913/ENSCAFG00000008907/ENSCAFG00000019237	GUCY1A1/ADCY4/GUCY1B1/ADCY7/ADCY6/ADCY9	6	3	ENSCAFG00000008527/ENSCAFG00000008566/ENSCAFG00000008907	3	ENSCAFG00000012293/ENSCAFG00000009913/ENSCAFG00000019237
Biological Process	GO:0007186	G-protein coupled receptor signaling pathway	40/580	234/4934	0.00842183	ENSCAFG00000014612/ENSCAFG00000008693/ENSCAFG00000002046/ENSCAFG00000007027/ENSCAFG00000011383/ENSCAFG00000014615/ENSCAFG00000013805/ENSCAFG00000015606/ENSCAFG00000016763/ENSCAFG00000018571/ENSCAFG00000004175/ENSCAFG00000006514/ENSCAFG00000013663/ENSCAFG00000023992/ENSCAFG00000014405/ENSCAFG00000004733/ENSCAFG00000005630/ENSCAFG00000008534/ENSCAFG00000011895/ENSCAFG00000023035/ENSCAFG00000013503/…	-/ADGRG3/GNG11/FFAR2/CMKLR1/CXCR2/CCR1/F2RL3/RGS6/ADGRE1/C5AR1/GPR84/GNAZ/ADGRE3/GPR34/DGKH/P2RY2/P2RY12/PTAFR/ADGRE2/DGKG/PTGER2/GABBR2/CHRM3/GNA15/GNG2/C5AR2/NSG2/ADORA2A/ADGRG6/OXER1/LTB4R/VIPR1/GRP/CX3CR1/ADGRE5/OPN3/LPAR6/F2R/GPBAR1	40	13	ENSCAFG00000002046/ENSCAFG00000015606/ENSCAFG00000016763/ENSCAFG00000013663/ENSCAFG00000014405/ENSCAFG00000004733/ENSCAFG00000008534/ENSCAFG00000002487/ENSCAFG00000009967/ENSCAFG00000030421/ENSCAFG00000005257/ENSCAFG00000000099/ENSCAFG00000009284	27	ENSCAFG00000014612/ENSCAFG00000008693/ENSCAFG00000007027/ENSCAFG00000011383/ENSCAFG00000014615/ENSCAFG00000013805/ENSCAFG00000018571/ENSCAFG00000004175/ENSCAFG00000006514/ENSCAFG00000023992/ENSCAFG00000005630/ENSCAFG00000011895/ENSCAFG00000023035/ENSCAFG00000013503/ENSCAFG00000014701/ENSCAFG00000019279/ENSCAFG00000031640/ENSCAFG00000004173/ENSCAFG00000013828/ENSCAFG00000000296/ENSCAFG00000002433/…
Biological Process	GO:0006955	immune response	16/580	73/4934	0.00928721	ENSCAFG00000031174/ENSCAFG00000018169/ENSCAFG00000025016/ENSCAFG00000030400/ENSCAFG00000003625/ENSCAFG00000003029/ENSCAFG00000031869/ENSCAFG00000012003/ENSCAFG00000016618/ENSCAFG00000005704/ENSCAFG00000007245/ENSCAFG00000018171/ENSCAFG00000023735/ENSCAFG00000012468/ENSCAFG00000008234/ENSCAFG00000030292	PPBP/CCL14/CXCL6/TNFSF9/FCGRT/CXCL8/-/LAT2/TNFSF13/STING1/IL1A/CCL5/-/OSM/DLA-79/LTB	16	7	ENSCAFG00000031174/ENSCAFG00000018169/ENSCAFG00000025016/ENSCAFG00000003625/ENSCAFG00000018171/ENSCAFG00000008234/ENSCAFG00000030292	9	ENSCAFG00000030400/ENSCAFG00000003029/ENSCAFG00000031869/ENSCAFG00000012003/ENSCAFG00000016618/ENSCAFG00000005704/ENSCAFG00000007245/ENSCAFG00000023735/ENSCAFG00000012468
Biological Process	GO:0006470	protein dephosphorylation	15/580	67/4934	0.00950762	ENSCAFG00000013058/ENSCAFG00000029801/ENSCAFG00000013204/ENSCAFG00000006100/ENSCAFG00000029826/ENSCAFG00000011531/ENSCAFG00000028570/ENSCAFG00000030240/ENSCAFG00000018639/ENSCAFG00000025333/ENSCAFG00000018965/ENSCAFG00000006460/ENSCAFG00000015574/ENSCAFG00000014416/ENSCAFG00000030565	DUSP12/DUSP26/PTPRE/DUSP6/DUSP1/PTPN1/DUSP3/DUSP4/PTPRM/PTPN12/SSH2/PTPRA/DUSP27/DUSP19/DUSP5	15	6	ENSCAFG00000013058/ENSCAFG00000029801/ENSCAFG00000018639/ENSCAFG00000025333/ENSCAFG00000006460/ENSCAFG00000014416	9	ENSCAFG00000013204/ENSCAFG00000006100/ENSCAFG00000029826/ENSCAFG00000011531/ENSCAFG00000028570/ENSCAFG00000030240/ENSCAFG00000018965/ENSCAFG00000015574/ENSCAFG00000030565
Biological Process	GO:0009187	cyclic nucleotide metabolic process	6/580	17/4934	0.0101763	ENSCAFG00000008527/ENSCAFG00000012293/ENSCAFG00000008566/ENSCAFG00000009913/ENSCAFG00000008907/ENSCAFG00000019237	GUCY1A1/ADCY4/GUCY1B1/ADCY7/ADCY6/ADCY9	6	3	ENSCAFG00000008527/ENSCAFG00000008566/ENSCAFG00000008907	3	ENSCAFG00000012293/ENSCAFG00000009913/ENSCAFG00000019237
Biological Process	GO:0007264	small GTPase mediated signal transduction	36/580	211/4934	0.012459	ENSCAFG00000029252/ENSCAFG00000005909/ENSCAFG00000012281/ENSCAFG00000010589/ENSCAFG00000009926/ENSCAFG00000011376/ENSCAFG00000031424/ENSCAFG00000000577/ENSCAFG00000017438/ENSCAFG00000001506/ENSCAFG00000004358/ENSCAFG00000016983/ENSCAFG00000012212/ENSCAFG00000010198/ENSCAFG00000015727/ENSCAFG00000012639/ENSCAFG00000030384/ENSCAFG00000018451/ENSCAFG00000018727/ENSCAFG00000000273/ENSCAFG00000014275/…	RND3/RASGRP4/KALRN/FGD4/LRRK2/AKAP13/RAP2A/TIAM2/RAB3D/CYTH4/IQSEC1/RAB8B/RAB4A/RAB7B/ARHGEF10L/IQGAP1/RAB32/RASD1/RAB31/AGAP2/SOS2/RAB13/RHOG/RAB40C/PLEKHG6/-/PSD4/RAP2C/RALB/RAB20/REM1/RRAD/SOS1/SH2D3C/SIPA1L1/TIAM1	36	7	ENSCAFG00000012281/ENSCAFG00000031424/ENSCAFG00000012212/ENSCAFG00000030384/ENSCAFG00000017389/ENSCAFG00000013413/ENSCAFG00000006991	29	ENSCAFG00000029252/ENSCAFG00000005909/ENSCAFG00000010589/ENSCAFG00000009926/ENSCAFG00000011376/ENSCAFG00000000577/ENSCAFG00000017438/ENSCAFG00000001506/ENSCAFG00000004358/ENSCAFG00000016983/ENSCAFG00000010198/ENSCAFG00000015727/ENSCAFG00000012639/ENSCAFG00000018451/ENSCAFG00000018727/ENSCAFG00000000273/ENSCAFG00000014275/ENSCAFG00000005889/ENSCAFG00000041318/ENSCAFG00000015203/ENSCAFG00000007292/…
Biological Process	GO:0016311	dephosphorylation	15/580	69/4934	0.0124905	ENSCAFG00000013058/ENSCAFG00000029801/ENSCAFG00000013204/ENSCAFG00000006100/ENSCAFG00000029826/ENSCAFG00000011531/ENSCAFG00000028570/ENSCAFG00000030240/ENSCAFG00000018639/ENSCAFG00000025333/ENSCAFG00000018965/ENSCAFG00000006460/ENSCAFG00000015574/ENSCAFG00000014416/ENSCAFG00000030565	DUSP12/DUSP26/PTPRE/DUSP6/DUSP1/PTPN1/DUSP3/DUSP4/PTPRM/PTPN12/SSH2/PTPRA/DUSP27/DUSP19/DUSP5	15	6	ENSCAFG00000013058/ENSCAFG00000029801/ENSCAFG00000018639/ENSCAFG00000025333/ENSCAFG00000006460/ENSCAFG00000014416	9	ENSCAFG00000013204/ENSCAFG00000006100/ENSCAFG00000029826/ENSCAFG00000011531/ENSCAFG00000028570/ENSCAFG00000030240/ENSCAFG00000018965/ENSCAFG00000015574/ENSCAFG00000030565
Biological Process	GO:0002376	immune system process	16/580	77/4934	0.0154452	ENSCAFG00000031174/ENSCAFG00000018169/ENSCAFG00000025016/ENSCAFG00000030400/ENSCAFG00000003625/ENSCAFG00000003029/ENSCAFG00000031869/ENSCAFG00000012003/ENSCAFG00000016618/ENSCAFG00000005704/ENSCAFG00000007245/ENSCAFG00000018171/ENSCAFG00000023735/ENSCAFG00000012468/ENSCAFG00000008234/ENSCAFG00000030292	PPBP/CCL14/CXCL6/TNFSF9/FCGRT/CXCL8/-/LAT2/TNFSF13/STING1/IL1A/CCL5/-/OSM/DLA-79/LTB	16	7	ENSCAFG00000031174/ENSCAFG00000018169/ENSCAFG00000025016/ENSCAFG00000003625/ENSCAFG00000018171/ENSCAFG00000008234/ENSCAFG00000030292	9	ENSCAFG00000030400/ENSCAFG00000003029/ENSCAFG00000031869/ENSCAFG00000012003/ENSCAFG00000016618/ENSCAFG00000005704/ENSCAFG00000007245/ENSCAFG00000023735/ENSCAFG00000012468
Biological Process	GO:0006979	response to oxidative stress	5/580	14/4934	0.0178404	ENSCAFG00000020263/ENSCAFG00000013762/ENSCAFG00000011842/ENSCAFG00000003730/ENSCAFG00000011495	PTGS1/PTGS2/SESN2/-/GPX1	5	3	ENSCAFG00000020263/ENSCAFG00000003730/ENSCAFG00000011495	2	ENSCAFG00000013762/ENSCAFG00000011842
Biological Process	GO:0051260	protein homooligomerization	8/580	32/4934	0.0281902	ENSCAFG00000000479/ENSCAFG00000007358/ENSCAFG00000013665/ENSCAFG00000005141/ENSCAFG00000007317/ENSCAFG00000005068/ENSCAFG00000001513/ENSCAFG00000006065	KCNC2/KCTD15/KCND3/SHKBP1/KCTD6/KCTD12/KCTD17/PRNP	8	3	ENSCAFG00000000479/ENSCAFG00000007358/ENSCAFG00000013665	5	ENSCAFG00000005141/ENSCAFG00000007317/ENSCAFG00000005068/ENSCAFG00000001513/ENSCAFG00000006065
Biological Process	GO:0019318	hexose metabolic process	4/580	11/4934	0.0317079	ENSCAFG00000011550/ENSCAFG00000012493/ENSCAFG00000017257/ENSCAFG00000019727	PFKFB2/PFKFB4/-/H6PD	4	0		4	ENSCAFG00000011550/ENSCAFG00000012493/ENSCAFG00000017257/ENSCAFG00000019727
Biological Process	GO:0005996	monosaccharide metabolic process	4/580	12/4934	0.0432539	ENSCAFG00000011550/ENSCAFG00000012493/ENSCAFG00000017257/ENSCAFG00000019727	PFKFB2/PFKFB4/-/H6PD	4	0		4	ENSCAFG00000011550/ENSCAFG00000012493/ENSCAFG00000017257/ENSCAFG00000019727
Biological Process	GO:0007265	Ras protein signal transduction	12/580	61/4934	0.0487318	ENSCAFG00000012281/ENSCAFG00000010589/ENSCAFG00000011376/ENSCAFG00000000577/ENSCAFG00000001506/ENSCAFG00000004358/ENSCAFG00000015727/ENSCAFG00000014275/ENSCAFG00000015203/ENSCAFG00000007292/ENSCAFG00000006340/ENSCAFG00000008853	KALRN/FGD4/AKAP13/TIAM2/CYTH4/IQSEC1/ARHGEF10L/SOS2/PLEKHG6/PSD4/SOS1/TIAM1	12	1	ENSCAFG00000012281	11	ENSCAFG00000010589/ENSCAFG00000011376/ENSCAFG00000000577/ENSCAFG00000001506/ENSCAFG00000004358/ENSCAFG00000015727/ENSCAFG00000014275/ENSCAFG00000015203/ENSCAFG00000007292/ENSCAFG00000006340/ENSCAFG00000008853
Biological Process	GO:0046578	regulation of Ras protein signal transduction	12/580	61/4934	0.0487318	ENSCAFG00000012281/ENSCAFG00000010589/ENSCAFG00000011376/ENSCAFG00000000577/ENSCAFG00000001506/ENSCAFG00000004358/ENSCAFG00000015727/ENSCAFG00000014275/ENSCAFG00000015203/ENSCAFG00000007292/ENSCAFG00000006340/ENSCAFG00000008853	KALRN/FGD4/AKAP13/TIAM2/CYTH4/IQSEC1/ARHGEF10L/SOS2/PLEKHG6/PSD4/SOS1/TIAM1	12	1	ENSCAFG00000012281	11	ENSCAFG00000010589/ENSCAFG00000011376/ENSCAFG00000000577/ENSCAFG00000001506/ENSCAFG00000004358/ENSCAFG00000015727/ENSCAFG00000014275/ENSCAFG00000015203/ENSCAFG00000007292/ENSCAFG00000006340/ENSCAFG00000008853
Cellular Component	GO:0071944	cell periphery	14/299	54/2869	0.000892596	ENSCAFG00000002046/ENSCAFG00000016763/ENSCAFG00000005773/ENSCAFG00000018990/ENSCAFG00000011207/ENSCAFG00000018188/ENSCAFG00000017592/ENSCAFG00000031640/ENSCAFG00000012293/ENSCAFG00000018184/ENSCAFG00000009913/ENSCAFG00000007731/ENSCAFG00000008907/ENSCAFG00000015599	GNG11/RGS6/CACNB4/SLC6A4/DAG1/TNFAIP2/SGCD/GNG2/ADCY4/EXOC3L4/ADCY7/ATP1B3/ADCY6/SCIMP	14	7	ENSCAFG00000002046/ENSCAFG00000016763/ENSCAFG00000018990/ENSCAFG00000011207/ENSCAFG00000017592/ENSCAFG00000018184/ENSCAFG00000008907	7	ENSCAFG00000005773/ENSCAFG00000018188/ENSCAFG00000031640/ENSCAFG00000012293/ENSCAFG00000009913/ENSCAFG00000007731/ENSCAFG00000015599
Cellular Component	GO:0005886	plasma membrane	12/299	47/2869	0.00238495	ENSCAFG00000002046/ENSCAFG00000016763/ENSCAFG00000005773/ENSCAFG00000018990/ENSCAFG00000011207/ENSCAFG00000017592/ENSCAFG00000031640/ENSCAFG00000012293/ENSCAFG00000009913/ENSCAFG00000007731/ENSCAFG00000008907/ENSCAFG00000015599	GNG11/RGS6/CACNB4/SLC6A4/DAG1/SGCD/GNG2/ADCY4/ADCY7/ATP1B3/ADCY6/SCIMP	12	6	ENSCAFG00000002046/ENSCAFG00000016763/ENSCAFG00000018990/ENSCAFG00000011207/ENSCAFG00000017592/ENSCAFG00000008907	6	ENSCAFG00000005773/ENSCAFG00000031640/ENSCAFG00000012293/ENSCAFG00000009913/ENSCAFG00000007731/ENSCAFG00000015599
Cellular Component	GO:0044459	plasma membrane part	9/299	40/2869	0.0190771	ENSCAFG00000002046/ENSCAFG00000016763/ENSCAFG00000005773/ENSCAFG00000018990/ENSCAFG00000011207/ENSCAFG00000017592/ENSCAFG00000031640/ENSCAFG00000007731/ENSCAFG00000015599	GNG11/RGS6/CACNB4/SLC6A4/DAG1/SGCD/GNG2/ATP1B3/SCIMP	9	5	ENSCAFG00000002046/ENSCAFG00000016763/ENSCAFG00000018990/ENSCAFG00000011207/ENSCAFG00000017592	4	ENSCAFG00000005773/ENSCAFG00000031640/ENSCAFG00000007731/ENSCAFG00000015599
Molecular Function	GO:0030246	carbohydrate binding	11/931	27/8202	8.86e-05	ENSCAFG00000003841/ENSCAFG00000025371/ENSCAFG00000031586/ENSCAFG00000017257/ENSCAFG00000015013/ENSCAFG00000001487/ENSCAFG00000005673/ENSCAFG00000016577/ENSCAFG00000005997/ENSCAFG00000008624/ENSCAFG00000010961	MGAM/MGAM2/LGALSL/-/LGALS3/LGALS1/LGALS4/-/GPCPD1/STBD1/LGALS8	11	5	ENSCAFG00000031586/ENSCAFG00000001487/ENSCAFG00000005673/ENSCAFG00000016577/ENSCAFG00000010961	6	ENSCAFG00000003841/ENSCAFG00000025371/ENSCAFG00000017257/ENSCAFG00000015013/ENSCAFG00000005997/ENSCAFG00000008624
Molecular Function	GO:0016831	carboxy-lyase activity	6/931	12/8202	0.00106181	ENSCAFG00000003905/ENSCAFG00000048247/ENSCAFG00000002096/ENSCAFG00000003400/ENSCAFG00000014100/ENSCAFG00000013233	AMD1/-/UXS1/DDC/SGPL1/PISD	6	4	ENSCAFG00000003905/ENSCAFG00000048247/ENSCAFG00000002096/ENSCAFG00000003400	2	ENSCAFG00000014100/ENSCAFG00000013233
Molecular Function	GO:0016830	carbon-carbon lyase activity	7/931	16/8202	0.00107612	ENSCAFG00000003905/ENSCAFG00000048247/ENSCAFG00000002096/ENSCAFG00000003400/ENSCAFG00000014100/ENSCAFG00000008221/ENSCAFG00000013233	AMD1/-/UXS1/DDC/SGPL1/-/PISD	7	5	ENSCAFG00000003905/ENSCAFG00000048247/ENSCAFG00000002096/ENSCAFG00000003400/ENSCAFG00000008221	2	ENSCAFG00000014100/ENSCAFG00000013233
Molecular Function	GO:0016829	lyase activity	14/931	52/8202	0.00150056	ENSCAFG00000008527/ENSCAFG00000003905/ENSCAFG00000048247/ENSCAFG00000002096/ENSCAFG00000012866/ENSCAFG00000003400/ENSCAFG00000012293/ENSCAFG00000008566/ENSCAFG00000009913/ENSCAFG00000008907/ENSCAFG00000014100/ENSCAFG00000008221/ENSCAFG00000019237/ENSCAFG00000013233	GUCY1A1/AMD1/-/UXS1/UROS/DDC/ADCY4/GUCY1B1/ADCY7/ADCY6/SGPL1/-/ADCY9/PISD	14	9	ENSCAFG00000008527/ENSCAFG00000003905/ENSCAFG00000048247/ENSCAFG00000002096/ENSCAFG00000012866/ENSCAFG00000003400/ENSCAFG00000008566/ENSCAFG00000008907/ENSCAFG00000008221	5	ENSCAFG00000012293/ENSCAFG00000009913/ENSCAFG00000014100/ENSCAFG00000019237/ENSCAFG00000013233
Molecular Function	GO:0008138	protein tyrosine/serine/threonine phosphatase activity	10/931	32/8202	0.00209889	ENSCAFG00000013058/ENSCAFG00000029801/ENSCAFG00000006100/ENSCAFG00000029826/ENSCAFG00000028570/ENSCAFG00000030240/ENSCAFG00000018965/ENSCAFG00000015574/ENSCAFG00000014416/ENSCAFG00000030565	DUSP12/DUSP26/DUSP6/DUSP1/DUSP3/DUSP4/SSH2/DUSP27/DUSP19/DUSP5	10	3	ENSCAFG00000013058/ENSCAFG00000029801/ENSCAFG00000014416	7	ENSCAFG00000006100/ENSCAFG00000029826/ENSCAFG00000028570/ENSCAFG00000030240/ENSCAFG00000018965/ENSCAFG00000015574/ENSCAFG00000030565
Molecular Function	GO:0046906	tetrapyrrole binding	14/931	56/8202	0.00319972	ENSCAFG00000023401/ENSCAFG00000020263/ENSCAFG00000008527/ENSCAFG00000009005/ENSCAFG00000014943/ENSCAFG00000012827/ENSCAFG00000013762/ENSCAFG00000017838/ENSCAFG00000006164/ENSCAFG00000004606/ENSCAFG00000004011/ENSCAFG00000008099/ENSCAFG00000008566/ENSCAFG00000000712	CYP4F22/PTGS1/GUCY1A1/CYP26B1/CYP27A1/TCN2/PTGS2/CYP46A1/CYP1B1/BIN1/TBXAS1/CYP2C18/GUCY1B1/CYP21A2	14	7	ENSCAFG00000020263/ENSCAFG00000008527/ENSCAFG00000009005/ENSCAFG00000004606/ENSCAFG00000004011/ENSCAFG00000008099/ENSCAFG00000008566	7	ENSCAFG00000023401/ENSCAFG00000014943/ENSCAFG00000012827/ENSCAFG00000013762/ENSCAFG00000017838/ENSCAFG00000006164/ENSCAFG00000000712
Molecular Function	GO:0020037	heme binding	13/931	52/8202	0.00443107	ENSCAFG00000023401/ENSCAFG00000020263/ENSCAFG00000008527/ENSCAFG00000009005/ENSCAFG00000014943/ENSCAFG00000013762/ENSCAFG00000017838/ENSCAFG00000006164/ENSCAFG00000004606/ENSCAFG00000004011/ENSCAFG00000008099/ENSCAFG00000008566/ENSCAFG00000000712	CYP4F22/PTGS1/GUCY1A1/CYP26B1/CYP27A1/PTGS2/CYP46A1/CYP1B1/BIN1/TBXAS1/CYP2C18/GUCY1B1/CYP21A2	13	7	ENSCAFG00000020263/ENSCAFG00000008527/ENSCAFG00000009005/ENSCAFG00000004606/ENSCAFG00000004011/ENSCAFG00000008099/ENSCAFG00000008566	6	ENSCAFG00000023401/ENSCAFG00000014943/ENSCAFG00000013762/ENSCAFG00000017838/ENSCAFG00000006164/ENSCAFG00000000712
Molecular Function	GO:0016849	phosphorus-oxygen lyase activity	6/931	16/8202	0.00617066	ENSCAFG00000008527/ENSCAFG00000012293/ENSCAFG00000008566/ENSCAFG00000009913/ENSCAFG00000008907/ENSCAFG00000019237	GUCY1A1/ADCY4/GUCY1B1/ADCY7/ADCY6/ADCY9	6	3	ENSCAFG00000008527/ENSCAFG00000008566/ENSCAFG00000008907	3	ENSCAFG00000012293/ENSCAFG00000009913/ENSCAFG00000019237
Molecular Function	GO:0016705	oxidoreductase activity, acting on paired donors, with incorporation or reduction of molecular oxygen	12/931	49/8202	0.0073234	ENSCAFG00000023401/ENSCAFG00000009005/ENSCAFG00000014943/ENSCAFG00000017838/ENSCAFG00000000824/ENSCAFG00000006164/ENSCAFG00000004606/ENSCAFG00000004011/ENSCAFG00000001711/ENSCAFG00000008099/ENSCAFG00000000712/ENSCAFG00000007593	CYP4F22/CYP26B1/CYP27A1/CYP46A1/P4HA2/CYP1B1/BIN1/TBXAS1/HMOX1/CYP2C18/CYP21A2/PAM	12	5	ENSCAFG00000009005/ENSCAFG00000004606/ENSCAFG00000004011/ENSCAFG00000008099/ENSCAFG00000007593	7	ENSCAFG00000023401/ENSCAFG00000014943/ENSCAFG00000017838/ENSCAFG00000000824/ENSCAFG00000006164/ENSCAFG00000001711/ENSCAFG00000000712
Molecular Function	GO:0008009	chemokine activity	6/931	17/8202	0.0086355	ENSCAFG00000031174/ENSCAFG00000018169/ENSCAFG00000025016/ENSCAFG00000003029/ENSCAFG00000031869/ENSCAFG00000018171	PPBP/CCL14/CXCL6/CXCL8/-/CCL5	6	4	ENSCAFG00000031174/ENSCAFG00000018169/ENSCAFG00000025016/ENSCAFG00000018171	2	ENSCAFG00000003029/ENSCAFG00000031869
Molecular Function	GO:0042379	chemokine receptor binding	6/931	17/8202	0.0086355	ENSCAFG00000031174/ENSCAFG00000018169/ENSCAFG00000025016/ENSCAFG00000003029/ENSCAFG00000031869/ENSCAFG00000018171	PPBP/CCL14/CXCL6/CXCL8/-/CCL5	6	4	ENSCAFG00000031174/ENSCAFG00000018169/ENSCAFG00000025016/ENSCAFG00000018171	2	ENSCAFG00000003029/ENSCAFG00000031869
Molecular Function	GO:0005125	cytokine activity	8/931	28/8202	0.0104232	ENSCAFG00000031174/ENSCAFG00000018169/ENSCAFG00000025016/ENSCAFG00000003029/ENSCAFG00000031869/ENSCAFG00000018171/ENSCAFG00000012468/ENSCAFG00000019798	PPBP/CCL14/CXCL6/CXCL8/-/CCL5/OSM/CSF1	8	4	ENSCAFG00000031174/ENSCAFG00000018169/ENSCAFG00000025016/ENSCAFG00000018171	4	ENSCAFG00000003029/ENSCAFG00000031869/ENSCAFG00000012468/ENSCAFG00000019798
Molecular Function	GO:0098772	molecular function regulator	44/931	275/8202	0.0111677	ENSCAFG00000031174/ENSCAFG00000018169/ENSCAFG00000002115/ENSCAFG00000005909/ENSCAFG00000012281/ENSCAFG00000006214/ENSCAFG00000014752/ENSCAFG00000009365/ENSCAFG00000010589/ENSCAFG00000025016/ENSCAFG00000011376/ENSCAFG00000000577/ENSCAFG00000031965/ENSCAFG00000001506/ENSCAFG00000004358/ENSCAFG00000018466/ENSCAFG00000003029/ENSCAFG00000015155/ENSCAFG00000015727/ENSCAFG00000012639/ENSCAFG00000031869/…	PPBP/CCL14/RLN2/RASGRP4/KALRN/ARAP3/TFPI/SPINT1/FGD4/CXCL6/AKAP13/TIAM2/FGF1/CYTH4/IQSEC1/ADAP2/CXCL8/TIMP1/ARHGEF10L/IQGAP1/-/ADAP1/AGAP2/SOS2/PTHLH/PDGFD/TIMP3/VIP/CCL5/PLEKHG6/PSD4/GIT2/HEXIM2/VEGFC/APP/TGFB2/OSM/SOS1/CSF1/SMAP2/SH2D3C/SIPA1L1/-/TIAM1	44	15	ENSCAFG00000031174/ENSCAFG00000018169/ENSCAFG00000002115/ENSCAFG00000012281/ENSCAFG00000014752/ENSCAFG00000025016/ENSCAFG00000031965/ENSCAFG00000015155/ENSCAFG00000010955/ENSCAFG00000032342/ENSCAFG00000029189/ENSCAFG00000000538/ENSCAFG00000018171/ENSCAFG00000013831/ENSCAFG00000008409	29	ENSCAFG00000005909/ENSCAFG00000006214/ENSCAFG00000009365/ENSCAFG00000010589/ENSCAFG00000011376/ENSCAFG00000000577/ENSCAFG00000001506/ENSCAFG00000004358/ENSCAFG00000018466/ENSCAFG00000003029/ENSCAFG00000015727/ENSCAFG00000012639/ENSCAFG00000031869/ENSCAFG00000011344/ENSCAFG00000000273/ENSCAFG00000014275/ENSCAFG00000015203/ENSCAFG00000007292/ENSCAFG00000010725/ENSCAFG00000008557/ENSCAFG00000010815/…
Molecular Function	GO:0016903	oxidoreductase activity, acting on the aldehyde or oxo group of donors	7/931	23/8202	0.0113346	ENSCAFG00000007743/ENSCAFG00000048208/ENSCAFG00000003104/ENSCAFG00000003159/ENSCAFG00000015077/ENSCAFG00000008245/ENSCAFG00000018701	-/-/-/-/GAPDH/FAR1/-	7	0		7	ENSCAFG00000007743/ENSCAFG00000048208/ENSCAFG00000003104/ENSCAFG00000003159/ENSCAFG00000015077/ENSCAFG00000008245/ENSCAFG00000018701
Molecular Function	GO:0016620	oxidoreductase activity, acting on the aldehyde or oxo group of donors, NAD or NADP as acceptor	6/931	18/8202	0.0117327	ENSCAFG00000007743/ENSCAFG00000048208/ENSCAFG00000003159/ENSCAFG00000015077/ENSCAFG00000008245/ENSCAFG00000018701	-/-/-/GAPDH/FAR1/-	6	0		6	ENSCAFG00000007743/ENSCAFG00000048208/ENSCAFG00000003159/ENSCAFG00000015077/ENSCAFG00000008245/ENSCAFG00000018701
Molecular Function	GO:0004721	phosphoprotein phosphatase activity	15/931	71/8202	0.0121749	ENSCAFG00000013058/ENSCAFG00000029801/ENSCAFG00000013204/ENSCAFG00000006100/ENSCAFG00000029826/ENSCAFG00000011531/ENSCAFG00000028570/ENSCAFG00000030240/ENSCAFG00000018639/ENSCAFG00000025333/ENSCAFG00000018965/ENSCAFG00000006460/ENSCAFG00000015574/ENSCAFG00000014416/ENSCAFG00000030565	DUSP12/DUSP26/PTPRE/DUSP6/DUSP1/PTPN1/DUSP3/DUSP4/PTPRM/PTPN12/SSH2/PTPRA/DUSP27/DUSP19/DUSP5	15	6	ENSCAFG00000013058/ENSCAFG00000029801/ENSCAFG00000018639/ENSCAFG00000025333/ENSCAFG00000006460/ENSCAFG00000014416	9	ENSCAFG00000013204/ENSCAFG00000006100/ENSCAFG00000029826/ENSCAFG00000011531/ENSCAFG00000028570/ENSCAFG00000030240/ENSCAFG00000018965/ENSCAFG00000015574/ENSCAFG00000030565
Molecular Function	GO:0005126	cytokine receptor binding	11/931	47/8202	0.0141746	ENSCAFG00000031174/ENSCAFG00000018169/ENSCAFG00000020152/ENSCAFG00000025016/ENSCAFG00000030400/ENSCAFG00000003029/ENSCAFG00000031869/ENSCAFG00000016618/ENSCAFG00000007245/ENSCAFG00000018171/ENSCAFG00000030292	PPBP/CCL14/IL34/CXCL6/TNFSF9/CXCL8/-/TNFSF13/IL1A/CCL5/LTB	11	6	ENSCAFG00000031174/ENSCAFG00000018169/ENSCAFG00000020152/ENSCAFG00000025016/ENSCAFG00000018171/ENSCAFG00000030292	5	ENSCAFG00000030400/ENSCAFG00000003029/ENSCAFG00000031869/ENSCAFG00000016618/ENSCAFG00000007245
Molecular Function	GO:0001664	G-protein coupled receptor binding	6/931	20/8202	0.0201152	ENSCAFG00000031174/ENSCAFG00000018169/ENSCAFG00000025016/ENSCAFG00000003029/ENSCAFG00000031869/ENSCAFG00000018171	PPBP/CCL14/CXCL6/CXCL8/-/CCL5	6	4	ENSCAFG00000031174/ENSCAFG00000018169/ENSCAFG00000025016/ENSCAFG00000018171	2	ENSCAFG00000003029/ENSCAFG00000031869
Molecular Function	GO:0008373	sialyltransferase activity	5/931	15/8202	0.021151	ENSCAFG00000031177/ENSCAFG00000005122/ENSCAFG00000020101/ENSCAFG00000007617/ENSCAFG00000001148	ST6GALNAC6/ST6GALNAC2/ST6GALNAC4/ST8SIA4/ST3GAL1	5	2	ENSCAFG00000031177/ENSCAFG00000020101	3	ENSCAFG00000005122/ENSCAFG00000007617/ENSCAFG00000001148
Molecular Function	GO:0004871	signal transducer activity	41/931	264/8202	0.0221977	ENSCAFG00000014612/ENSCAFG00000008693/ENSCAFG00000002046/ENSCAFG00000007027/ENSCAFG00000011383/ENSCAFG00000014615/ENSCAFG00000031198/ENSCAFG00000013805/ENSCAFG00000015606/ENSCAFG00000016763/ENSCAFG00000018571/ENSCAFG00000004175/ENSCAFG00000006514/ENSCAFG00000013663/ENSCAFG00000023992/ENSCAFG00000014405/ENSCAFG00000005630/ENSCAFG00000008534/ENSCAFG00000011895/ENSCAFG00000025220/ENSCAFG00000023035/…	-/ADGRG3/GNG11/FFAR2/CMKLR1/CXCR2/SH2B2/CCR1/F2RL3/RGS6/ADGRE1/C5AR1/GPR84/GNAZ/ADGRE3/GPR34/P2RY2/P2RY12/PTAFR/ACVRL1/ADGRE2/PTGER2/GABBR2/CHRM3/GNA15/GNG2/C5AR2/ADORA2A/ADGRG6/OXER1/LTB4R/VIPR1/CX3CR1/ADGRE5/OPN3/TIAM1/-/LPAR6/F2R/GPBAR1/BRAF	41	11	ENSCAFG00000002046/ENSCAFG00000015606/ENSCAFG00000016763/ENSCAFG00000013663/ENSCAFG00000014405/ENSCAFG00000008534/ENSCAFG00000002487/ENSCAFG00000009967/ENSCAFG00000005257/ENSCAFG00000029072/ENSCAFG00000009284	30	ENSCAFG00000014612/ENSCAFG00000008693/ENSCAFG00000007027/ENSCAFG00000011383/ENSCAFG00000014615/ENSCAFG00000031198/ENSCAFG00000013805/ENSCAFG00000018571/ENSCAFG00000004175/ENSCAFG00000006514/ENSCAFG00000023992/ENSCAFG00000005630/ENSCAFG00000011895/ENSCAFG00000025220/ENSCAFG00000023035/ENSCAFG00000014701/ENSCAFG00000019279/ENSCAFG00000031640/ENSCAFG00000004173/ENSCAFG00000013828/ENSCAFG00000000296/…
Molecular Function	GO:0042578	phosphoric ester hydrolase activity	23/931	133/8202	0.0254095	ENSCAFG00000014928/ENSCAFG00000013058/ENSCAFG00000029801/ENSCAFG00000012472/ENSCAFG00000013204/ENSCAFG00000006100/ENSCAFG00000029826/ENSCAFG00000012391/ENSCAFG00000018078/ENSCAFG00000004931/ENSCAFG00000011531/ENSCAFG00000028570/ENSCAFG00000030240/ENSCAFG00000018639/ENSCAFG00000003154/ENSCAFG00000025333/ENSCAFG00000018965/ENSCAFG00000006460/ENSCAFG00000005997/ENSCAFG00000015574/ENSCAFG00000005698/…	PDE4C/DUSP12/DUSP26/PDE5A/PTPRE/DUSP6/DUSP1/PDE3A/GDE1/PLCD1/PTPN1/DUSP3/DUSP4/PTPRM/NT5C3A/PTPN12/SSH2/PTPRA/GPCPD1/DUSP27/PDE2A/DUSP19/DUSP5	23	10	ENSCAFG00000013058/ENSCAFG00000029801/ENSCAFG00000012472/ENSCAFG00000012391/ENSCAFG00000018078/ENSCAFG00000018639/ENSCAFG00000003154/ENSCAFG00000025333/ENSCAFG00000006460/ENSCAFG00000014416	13	ENSCAFG00000014928/ENSCAFG00000013204/ENSCAFG00000006100/ENSCAFG00000029826/ENSCAFG00000004931/ENSCAFG00000011531/ENSCAFG00000028570/ENSCAFG00000030240/ENSCAFG00000018965/ENSCAFG00000005997/ENSCAFG00000015574/ENSCAFG00000005698/ENSCAFG00000030565
Molecular Function	GO:0016491	oxidoreductase activity	57/931	390/8202	0.0255619	ENSCAFG00000023401/ENSCAFG00000006089/ENSCAFG00000003895/ENSCAFG00000005609/ENSCAFG00000020263/ENSCAFG00000003532/ENSCAFG00000009005/ENSCAFG00000007288/ENSCAFG00000014943/ENSCAFG00000006948/ENSCAFG00000013762/ENSCAFG00000017838/ENSCAFG00000020062/ENSCAFG00000018824/ENSCAFG00000000824/ENSCAFG00000016797/ENSCAFG00000013769/ENSCAFG00000019727/ENSCAFG00000006164/ENSCAFG00000004606/ENSCAFG00000013354/…	CYP4F22/SMOX/HSD17B14/XDH/PTGS1/AASS/CYP26B1/CRYL1/CYP27A1/ALOX5/PTGS2/CYP46A1/DPYD/DHRS13/P4HA2/PGD/-/H6PD/CYP1B1/BIN1/BDH1/CREG1/MSRB3/ME1/MSRA/-/-/ALDH3B1/SOD2/WWOX/-/COX7A2L/DUS3L/TBXAS1/-/-/HMOX1/ALDH4A1/-/GAPDH/CYP2C18/GLRX/HPGD/DHRS7/FAR1/CYP21A2/GFOD2/CYB5R4/SDR16C5/PAM/-/MICAL2/GPX1/CYB5R1/DHRS9/QDPR/-	57	20	ENSCAFG00000006089/ENSCAFG00000003895/ENSCAFG00000020263/ENSCAFG00000009005/ENSCAFG00000007288/ENSCAFG00000004606/ENSCAFG00000015414/ENSCAFG00000029740/ENSCAFG00000002941/ENSCAFG00000020031/ENSCAFG00000032040/ENSCAFG00000018762/ENSCAFG00000004011/ENSCAFG00000003730/novel.1405/ENSCAFG00000008099/ENSCAFG00000007891/ENSCAFG00000007593/ENSCAFG00000011495/ENSCAFG00000016095	37	ENSCAFG00000023401/ENSCAFG00000005609/ENSCAFG00000003532/ENSCAFG00000014943/ENSCAFG00000006948/ENSCAFG00000013762/ENSCAFG00000017838/ENSCAFG00000020062/ENSCAFG00000018824/ENSCAFG00000000824/ENSCAFG00000016797/ENSCAFG00000013769/ENSCAFG00000019727/ENSCAFG00000006164/ENSCAFG00000013354/ENSCAFG00000008143/ENSCAFG00000007743/ENSCAFG00000048208/ENSCAFG00000011171/ENSCAFG00000000671/ENSCAFG00000003104/…
Molecular Function	GO:0005096	GTPase activator activity	8/931	34/8202	0.0331116	ENSCAFG00000006214/ENSCAFG00000018466/ENSCAFG00000012639/ENSCAFG00000011344/ENSCAFG00000000273/ENSCAFG00000010725/ENSCAFG00000002993/ENSCAFG00000016732	ARAP3/ADAP2/IQGAP1/ADAP1/AGAP2/GIT2/SMAP2/SIPA1L1	8	0		8	ENSCAFG00000006214/ENSCAFG00000018466/ENSCAFG00000012639/ENSCAFG00000011344/ENSCAFG00000000273/ENSCAFG00000010725/ENSCAFG00000002993/ENSCAFG00000016732
Molecular Function	GO:0005506	iron ion binding	12/931	60/8202	0.0348911	ENSCAFG00000023401/ENSCAFG00000041996/ENSCAFG00000009005/ENSCAFG00000014943/ENSCAFG00000017838/ENSCAFG00000006164/ENSCAFG00000004606/ENSCAFG00000004011/ENSCAFG00000008099/ENSCAFG00000049928/ENSCAFG00000000712/ENSCAFG00000002336	CYP4F22/-/CYP26B1/CYP27A1/CYP46A1/CYP1B1/BIN1/TBXAS1/CYP2C18/-/CYP21A2/-	12	5	ENSCAFG00000009005/ENSCAFG00000004606/ENSCAFG00000004011/ENSCAFG00000008099/ENSCAFG00000002336	7	ENSCAFG00000023401/ENSCAFG00000041996/ENSCAFG00000014943/ENSCAFG00000017838/ENSCAFG00000006164/ENSCAFG00000049928/ENSCAFG00000000712
Molecular Function	GO:0016791	phosphatase activity	16/931	88/8202	0.0374949	ENSCAFG00000013058/ENSCAFG00000029801/ENSCAFG00000013204/ENSCAFG00000006100/ENSCAFG00000029826/ENSCAFG00000011531/ENSCAFG00000028570/ENSCAFG00000030240/ENSCAFG00000018639/ENSCAFG00000003154/ENSCAFG00000025333/ENSCAFG00000018965/ENSCAFG00000006460/ENSCAFG00000015574/ENSCAFG00000014416/ENSCAFG00000030565	DUSP12/DUSP26/PTPRE/DUSP6/DUSP1/PTPN1/DUSP3/DUSP4/PTPRM/NT5C3A/PTPN12/SSH2/PTPRA/DUSP27/DUSP19/DUSP5	16	7	ENSCAFG00000013058/ENSCAFG00000029801/ENSCAFG00000018639/ENSCAFG00000003154/ENSCAFG00000025333/ENSCAFG00000006460/ENSCAFG00000014416	9	ENSCAFG00000013204/ENSCAFG00000006100/ENSCAFG00000029826/ENSCAFG00000011531/ENSCAFG00000028570/ENSCAFG00000030240/ENSCAFG00000018965/ENSCAFG00000015574/ENSCAFG00000030565
Molecular Function	GO:0004930	G-protein coupled receptor activity	31/931	198/8202	0.0387004	ENSCAFG00000014612/ENSCAFG00000008693/ENSCAFG00000007027/ENSCAFG00000011383/ENSCAFG00000014615/ENSCAFG00000013805/ENSCAFG00000015606/ENSCAFG00000018571/ENSCAFG00000004175/ENSCAFG00000006514/ENSCAFG00000023992/ENSCAFG00000014405/ENSCAFG00000005630/ENSCAFG00000008534/ENSCAFG00000011895/ENSCAFG00000023035/ENSCAFG00000014701/ENSCAFG00000002487/ENSCAFG00000009967/ENSCAFG00000004173/ENSCAFG00000013828/…	-/ADGRG3/FFAR2/CMKLR1/CXCR2/CCR1/F2RL3/ADGRE1/C5AR1/GPR84/ADGRE3/GPR34/P2RY2/P2RY12/PTAFR/ADGRE2/PTGER2/GABBR2/CHRM3/C5AR2/ADORA2A/ADGRG6/OXER1/LTB4R/VIPR1/CX3CR1/ADGRE5/OPN3/LPAR6/F2R/GPBAR1	31	7	ENSCAFG00000015606/ENSCAFG00000014405/ENSCAFG00000008534/ENSCAFG00000002487/ENSCAFG00000009967/ENSCAFG00000005257/ENSCAFG00000009284	24	ENSCAFG00000014612/ENSCAFG00000008693/ENSCAFG00000007027/ENSCAFG00000011383/ENSCAFG00000014615/ENSCAFG00000013805/ENSCAFG00000018571/ENSCAFG00000004175/ENSCAFG00000006514/ENSCAFG00000023992/ENSCAFG00000005630/ENSCAFG00000011895/ENSCAFG00000023035/ENSCAFG00000014701/ENSCAFG00000004173/ENSCAFG00000013828/ENSCAFG00000000296/ENSCAFG00000002433/ENSCAFG00000012254/ENSCAFG00000031104/ENSCAFG00000016385/…
Molecular Function	GO:0004601	peroxidase activity	4/931	12/8202	0.0387178	ENSCAFG00000020263/ENSCAFG00000013762/ENSCAFG00000003730/ENSCAFG00000011495	PTGS1/PTGS2/-/GPX1	4	3	ENSCAFG00000020263/ENSCAFG00000003730/ENSCAFG00000011495	1	ENSCAFG00000013762
Molecular Function	GO:0016209	antioxidant activity	6/931	23/8202	0.0390682	ENSCAFG00000020263/ENSCAFG00000013762/ENSCAFG00000000671/ENSCAFG00000003730/novel.1405/ENSCAFG00000011495	PTGS1/PTGS2/SOD2/-/-/GPX1	6	4	ENSCAFG00000020263/ENSCAFG00000003730/novel.1405/ENSCAFG00000011495	2	ENSCAFG00000013762/ENSCAFG00000000671
Molecular Function	GO:0005543	phospholipid binding	13/931	69/8202	0.0445682	ENSCAFG00000001778/ENSCAFG00000028917/ENSCAFG00000001522/ENSCAFG00000020058/ENSCAFG00000007764/ENSCAFG00000000217/ENSCAFG00000014749/ENSCAFG00000007353/ENSCAFG00000016686/ENSCAFG00000013367/ENSCAFG00000003852/ENSCAFG00000016825/ENSCAFG00000008837	ANXA1/SNX10/NCF4/SNX7/HIP1R/SGK1/ANXA7/SGK3/ANXA2/HIP1/HS1BP3/SH3PXD2B/ANXA3	13	0		13	ENSCAFG00000001778/ENSCAFG00000028917/ENSCAFG00000001522/ENSCAFG00000020058/ENSCAFG00000007764/ENSCAFG00000000217/ENSCAFG00000014749/ENSCAFG00000007353/ENSCAFG00000016686/ENSCAFG00000013367/ENSCAFG00000003852/ENSCAFG00000016825/ENSCAFG00000008837
Molecular Function	GO:0005509	calcium ion binding	35/931	231/8202	0.0447915	ENSCAFG00000015813/ENSCAFG00000009407/ENSCAFG00000008540/ENSCAFG00000011532/ENSCAFG00000018571/ENSCAFG00000017017/ENSCAFG00000019575/ENSCAFG00000031158/ENSCAFG00000011207/ENSCAFG00000023992/ENSCAFG00000019633/ENSCAFG00000008999/ENSCAFG00000004491/ENSCAFG00000000804/ENSCAFG00000001778/ENSCAFG00000019170/ENSCAFG00000023035/ENSCAFG00000013503/ENSCAFG00000003874/ENSCAFG00000012769/ENSCAFG00000003013/…	PADI2/LPCAT2/MYL9/EGF/ADGRE1/THBS3/EGFL7/EPDR1/DAG1/ADGRE3/NOTCH1/PROS1/LCP1/FBLN1/ANXA1/-/ADGRE2/DGKG/NUCB1/MAN1C1/SUSD1/CALML4/NOTCH4/ANXA7/NOTCH2/EDEM2/ANXA2/CDH20/ADGRE5/ANXA3/DST/-/MYL6/PCDH15/CAPNS1	35	16	ENSCAFG00000008540/ENSCAFG00000011532/ENSCAFG00000017017/ENSCAFG00000019575/ENSCAFG00000031158/ENSCAFG00000011207/ENSCAFG00000008999/ENSCAFG00000000804/ENSCAFG00000019170/ENSCAFG00000003013/ENSCAFG00000000791/ENSCAFG00000000086/ENSCAFG00000002413/ENSCAFG00000042554/ENSCAFG00000015538/ENSCAFG00000031314	19	ENSCAFG00000015813/ENSCAFG00000009407/ENSCAFG00000018571/ENSCAFG00000023992/ENSCAFG00000019633/ENSCAFG00000004491/ENSCAFG00000001778/ENSCAFG00000023035/ENSCAFG00000013503/ENSCAFG00000003874/ENSCAFG00000012769/ENSCAFG00000017469/ENSCAFG00000014749/ENSCAFG00000010476/ENSCAFG00000007932/ENSCAFG00000016686/ENSCAFG00000016385/ENSCAFG00000008837/ENSCAFG00000017563
