# Supplementary material for: Toxocara canis Infection Alters mRNA Expression Profiles of Peripheral Blood Mononuclear Cells in Beagle Dogs at the Lung Infection Period
Source: Animals (Basel). 2022 Jun 10;12(12):1517. doi: 10.3390/ani12121517 (PMC9219457; doi:10.3390/ani12121517)
Supplement: Supplementary file 1 [file animals-12-01517-s001.zip › Table S4.xlsx]

## Sheet: AS96hTvsAS96hC_all_KEGGenrich_s
Table S4. The information of the differentially enriched KEGG terms according to P-value < 0.05.
KEGGID	Description	GeneRatio	BgRatio	Pvalue	GeneID	GeneName	KEGGID	Count	Up	Up_Gene_names	Down	Down_Gene_names
cfa04640	Hematopoietic cell lineage	26/877	76/6815	1.27492e-06	ENSCAFG00000018219/ENSCAFG00000028603/ENSCAFG00000014145/ENSCAFG00000029230/ENSCAFG00000015172/ENSCAFG00000005852/ENSCAFG00000003376/ENSCAFG00000017411/ENSCAFG00000006491/ENSCAFG00000012013/ENSCAFG00000011504/ENSCAFG00000013006/ENSCAFG00000041713/ENSCAFG00000005210/ENSCAFG00000011041/ENSCAFG00000013735/ENSCAFG00000002147/ENSCAFG00000011630/ENSCAFG00000018423/ENSCAFG00000023298/ENSCAFG00000007245/…	CSF1R/-/ITGA2B/GP1BB/CD9/-/CSF3R/EPOR/ITGA5/ANPEP/FCGR1A/ITGA6/CD4/IL2RA/CSF2RA/ITGB3/IL1R1/-/ITGA2/-/IL1A/IL6R/-/CSF1/CD44/IL1B	cfa:489188/cfa:100686511/cfa:403789/cfa:102155348/cfa:611695/cfa:607076/cfa:607605/cfa:484943/cfa:486493/cfa:403913/cfa:403462/cfa:100856563/cfa:403931/cfa:403870/cfa:609266/cfa:403788/cfa:481328/cfa:102157092/cfa:489208/cfa:611642/cfa:403782/cfa:612271/cfa:608848/cfa:611795/cfa:403939/cfa:403974	26	10	ENSCAFG00000014145/ENSCAFG00000029230/ENSCAFG00000015172/ENSCAFG00000017411/ENSCAFG00000013006/ENSCAFG00000005210/ENSCAFG00000013735/ENSCAFG00000018423/ENSCAFG00000023298/ENSCAFG00000006889	16	ENSCAFG00000018219/ENSCAFG00000028603/ENSCAFG00000005852/ENSCAFG00000003376/ENSCAFG00000006491/ENSCAFG00000012013/ENSCAFG00000011504/ENSCAFG00000041713/ENSCAFG00000011041/ENSCAFG00000002147/ENSCAFG00000011630/ENSCAFG00000007245/ENSCAFG00000017184/ENSCAFG00000023735/ENSCAFG00000019798/ENSCAFG00000007249
cfa04512	ECM-receptor interaction	26/877	78/6815	2.23558e-06	ENSCAFG00000012477/ENSCAFG00000031157/ENSCAFG00000014145/ENSCAFG00000029230/ENSCAFG00000014345/ENSCAFG00000009569/ENSCAFG00000043945/ENSCAFG00000006491/ENSCAFG00000017017/ENSCAFG00000013006/ENSCAFG00000013735/ENSCAFG00000011207/ENSCAFG00000003821/ENSCAFG00000030211/ENSCAFG00000018423/ENSCAFG00000013234/ENSCAFG00000010426/ENSCAFG00000004656/ENSCAFG00000014597/ENSCAFG00000009059/ENSCAFG00000017018/…	ITGB5/GP6/ITGA2B/GP1BB/FN1/SPP1/-/ITGA5/THBS3/ITGA6/ITGB3/DAG1/ITGB1/SDC4/ITGA2/LAMC1/COL4A3/ITGA8/ITGAV/COL2A1/COL1A1/CD44/COL4A4/ITGA7/SDC1/COL6A1	cfa:608977/cfa:484303/cfa:403789/cfa:102155348/cfa:403845/cfa:478471/cfa:102152155/cfa:486493/cfa:610359/cfa:100856563/cfa:403788/cfa:476623/cfa:477956/cfa:485893/cfa:489208/cfa:480034/cfa:403842/cfa:487119/cfa:488437/cfa:403826/cfa:403651/cfa:403939/cfa:403841/cfa:481097/cfa:482986/cfa:100856491	26	21	ENSCAFG00000012477/ENSCAFG00000031157/ENSCAFG00000014145/ENSCAFG00000029230/ENSCAFG00000043945/ENSCAFG00000017017/ENSCAFG00000013006/ENSCAFG00000013735/ENSCAFG00000011207/ENSCAFG00000003821/ENSCAFG00000018423/ENSCAFG00000013234/ENSCAFG00000010426/ENSCAFG00000004656/ENSCAFG00000014597/ENSCAFG00000009059/ENSCAFG00000017018/ENSCAFG00000006889/ENSCAFG00000010423/ENSCAFG00000003833/ENSCAFG00000011911	5	ENSCAFG00000014345/ENSCAFG00000009569/ENSCAFG00000006491/ENSCAFG00000030211/ENSCAFG00000000060
cfa04380	Osteoclast differentiation	35/877	128/6815	7.64571e-06	ENSCAFG00000024425/ENSCAFG00000018219/ENSCAFG00000030509/ENSCAFG00000025524/ENSCAFG00000008723/ENSCAFG00000006496/ENSCAFG00000025454/ENSCAFG00000011504/ENSCAFG00000030501/ENSCAFG00000013314/ENSCAFG00000013735/ENSCAFG00000002147/ENSCAFG00000000260/ENSCAFG00000004782/ENSCAFG00000029582/novel.1910/ENSCAFG00000001522/ENSCAFG00000015197/ENSCAFG00000017040/ENSCAFG00000004443/ENSCAFG00000007245/ENSCAFG0…	-/CSF1R/-/-/SPI1/MITF/-/FCGR1A/-/NCF2/ITGB3/IL1R1/IFNGR1/GAB2/-/-/NCF4/TNFRSF1A/FOS/FOSB/IL1A/MAPK13/-/-/-/JUN/-/FOSL2/-/TGFB2/LCP2/IKBKG/CSF1/IL1B/SQSTM1	cfa:484309/cfa:489188/cfa:484309/cfa:609452/cfa:611255/cfa:415126/cfa:485809/cfa:403462/cfa:487739/cfa:480036/cfa:403788/cfa:481328/cfa:100856077/cfa:485167/cfa:611446/cfa:100684588/cfa:481277/cfa:403634/cfa:490792/cfa:484445/cfa:403782/cfa:612821/cfa:100856276/cfa:100684588/cfa:478984/cfa:609429/cfa:609123/cfa:608412/cfa:100856341/cfa:488596/cfa:489126/cfa:612576/cfa:611795/cfa:403974/cfa:481459	35	2	ENSCAFG00000013735/ENSCAFG00000000360	33	ENSCAFG00000024425/ENSCAFG00000018219/ENSCAFG00000030509/ENSCAFG00000025524/ENSCAFG00000008723/ENSCAFG00000006496/ENSCAFG00000025454/ENSCAFG00000011504/ENSCAFG00000030501/ENSCAFG00000013314/ENSCAFG00000002147/ENSCAFG00000000260/ENSCAFG00000004782/ENSCAFG00000029582/novel.1910/ENSCAFG00000001522/ENSCAFG00000015197/ENSCAFG00000017040/ENSCAFG00000004443/ENSCAFG00000007245/ENSCAFG00000001382/ENSCAFG0…
cfa05152	Tuberculosis	40/877	159/6815	1.58174e-05	ENSCAFG00000016881/ENSCAFG00000013940/ENSCAFG00000005852/ENSCAFG00000003518/ENSCAFG00000016172/ENSCAFG00000019685/ENSCAFG00000011504/ENSCAFG00000011039/ENSCAFG00000030501/ENSCAFG00000015017/ENSCAFG00000019582/ENSCAFG00000000260/ENSCAFG00000009818/ENSCAFG00000012086/ENSCAFG00000016168/ENSCAFG00000011630/ENSCAFG00000005073/ENSCAFG00000008351/ENSCAFG00000031326/ENSCAFG00000015197/ENSCAFG00000010972/…	ITGAM/CLEC4E/-/TLR4/TLR6/CARD9/FCGR1A/ITGB2/-/ATP6V0A1/ATP6AP1/IFNGR1/NOD2/CTSS/BID/-/SPHK1/TLR2/CEBPB/TNFRSF1A/TCIRG1/MYD88/RIPK2/TLR1/PLK3/CALML4/IL1A/MAPK13/-/EP300/-/TIRAP/IL10RA/ARHGEF12/TGFB2/IL1B/-/IRAK2/SRC/IRAK4	cfa:489929/cfa:611538/cfa:607076/cfa:403417/cfa:488834/cfa:607492/cfa:403462/cfa:403770/cfa:487739/cfa:607705/cfa:610922/cfa:100856077/cfa:487286/cfa:403400/cfa:100683675/cfa:102157092/cfa:483329/cfa:448807/cfa:100856480/cfa:403634/cfa:483691/cfa:477024/cfa:477936/cfa:488834/cfa:475380/cfa:478351/cfa:403782/cfa:612821/cfa:100856276/cfa:100684945/cfa:478984/cfa:609544/cfa:610823/cfa:479409/cfa:488…	40	3	ENSCAFG00000016168/ENSCAFG00000011934/ENSCAFG00000008755	37	ENSCAFG00000016881/ENSCAFG00000013940/ENSCAFG00000005852/ENSCAFG00000003518/ENSCAFG00000016172/ENSCAFG00000019685/ENSCAFG00000011504/ENSCAFG00000011039/ENSCAFG00000030501/ENSCAFG00000015017/ENSCAFG00000019582/ENSCAFG00000000260/ENSCAFG00000009818/ENSCAFG00000012086/ENSCAFG00000011630/ENSCAFG00000005073/ENSCAFG00000008351/ENSCAFG00000031326/ENSCAFG00000015197/ENSCAFG00000010972/ENSCAFG00000004966/…
cfa05163	Human cytomegalovirus infection	49/877	210/6815	1.6806e-05	ENSCAFG00000002046/ENSCAFG00000014615/ENSCAFG00000013805/ENSCAFG00000013633/novel.1599/ENSCAFG00000010241/ENSCAFG00000001938/ENSCAFG00000011376/ENSCAFG00000013735/ENSCAFG00000002147/ENSCAFG00000013762/ENSCAFG00000015662/ENSCAFG00000016168/ENSCAFG00000003029/ENSCAFG00000003005/ENSCAFG00000048027/ENSCAFG00000015197/ENSCAFG00000014275/ENSCAFG00000009282/ENSCAFG00000014701/ENSCAFG00000024087/ENSCAFG0…	GNG11/CXCR2/CCR1/B2M/-/PXN/VEGFA/AKAP13/ITGB3/IL1R1/PTGS2/GNB5/BID/CXCL8/CREB5/-/TNFRSF1A/SOS2/CREB3L1/PTGER2/CGAS/STING1/CALML4/GNG2/MAPK13/GNB4/CCL5/ADCY4/IL6R/PRKACA/ATF4/ITGAV/ADCY7/ADCY6/IL10RA/CRKL/FAS/ARHGEF12/SOS1/IKBKG/IL1B/ADCY9/ELK1/-/RPS6KB2/DLA-79/CRK/SRC/CDKN1A	cfa:100855806/cfa:478905/cfa:484791/cfa:100855741/cfa:403430/cfa:486299/cfa:403802/cfa:479032/cfa:403788/cfa:481328/cfa:442942/cfa:608623/cfa:100683675/cfa:403850/cfa:475266/cfa:486299/cfa:403634/cfa:490682/cfa:483636/cfa:403797/cfa:611033/cfa:606815/cfa:478351/cfa:610817/cfa:612821/cfa:488087/cfa:403522/cfa:480271/cfa:612271/cfa:403556/cfa:474503/cfa:488437/cfa:487289/cfa:477625/cfa:610823/cfa:6…	49	16	ENSCAFG00000002046/ENSCAFG00000013633/novel.1599/ENSCAFG00000013735/ENSCAFG00000015662/ENSCAFG00000016168/ENSCAFG00000009282/ENSCAFG00000018171/ENSCAFG00000001324/ENSCAFG00000014597/ENSCAFG00000008907/ENSCAFG00000011934/ENSCAFG00000011590/ENSCAFG00000008234/ENSCAFG00000008755/ENSCAFG00000029853	33	ENSCAFG00000014615/ENSCAFG00000013805/ENSCAFG00000010241/ENSCAFG00000001938/ENSCAFG00000011376/ENSCAFG00000002147/ENSCAFG00000013762/ENSCAFG00000003029/ENSCAFG00000003005/ENSCAFG00000048027/ENSCAFG00000015197/ENSCAFG00000014275/ENSCAFG00000014701/ENSCAFG00000024087/ENSCAFG00000005704/ENSCAFG00000017469/ENSCAFG00000031640/ENSCAFG00000001382/ENSCAFG00000011335/ENSCAFG00000012293/ENSCAFG00000017184/…
cfa05140	Leishmaniasis	22/877	68/6815	2.29061e-05	ENSCAFG00000003518/ENSCAFG00000011504/ENSCAFG00000011039/ENSCAFG00000030501/ENSCAFG00000013314/ENSCAFG00000013762/ENSCAFG00000003821/ENSCAFG00000000260/ENSCAFG00000011630/ENSCAFG00000001522/ENSCAFG00000008351/ENSCAFG00000004966/ENSCAFG00000017040/ENSCAFG00000007245/ENSCAFG00000001382/ENSCAFG00000009095/ENSCAFG00000013015/ENSCAFG00000018897/ENSCAFG00000010815/ENSCAFG00000007249/ENSCAFG00000015178/…	TLR4/FCGR1A/ITGB2/-/NCF2/PTGS2/ITGB1/IFNGR1/-/NCF4/TLR2/MYD88/FOS/IL1A/MAPK13/-/-/JUN/TGFB2/IL1B/ELK1/IRAK4	cfa:403417/cfa:403462/cfa:403770/cfa:487739/cfa:480036/cfa:442942/cfa:477956/cfa:100856077/cfa:102157092/cfa:481277/cfa:448807/cfa:477024/cfa:490792/cfa:403782/cfa:612821/cfa:100856276/cfa:478984/cfa:609429/cfa:488596/cfa:403974/cfa:491860/cfa:486601	22	1	ENSCAFG00000003821	21	ENSCAFG00000003518/ENSCAFG00000011504/ENSCAFG00000011039/ENSCAFG00000030501/ENSCAFG00000013314/ENSCAFG00000013762/ENSCAFG00000000260/ENSCAFG00000011630/ENSCAFG00000001522/ENSCAFG00000008351/ENSCAFG00000004966/ENSCAFG00000017040/ENSCAFG00000007245/ENSCAFG00000001382/ENSCAFG00000009095/ENSCAFG00000013015/ENSCAFG00000018897/ENSCAFG00000010815/ENSCAFG00000007249/ENSCAFG00000015178/ENSCAFG00000009700
cfa04510	Focal adhesion	47/877	203/6815	3.08561e-05	ENSCAFG00000012477/ENSCAFG00000014145/ENSCAFG00000043280/ENSCAFG00000014345/ENSCAFG00000010241/ENSCAFG00000008540/ENSCAFG00000009569/ENSCAFG00000012119/ENSCAFG00000043945/ENSCAFG00000001938/ENSCAFG00000047497/ENSCAFG00000006491/ENSCAFG00000011532/ENSCAFG00000017017/ENSCAFG00000013006/ENSCAFG00000013735/ENSCAFG00000003821/ENSCAFG00000015254/ENSCAFG00000006370/ENSCAFG00000048027/ENSCAFG00000018423/…	ITGB5/ITGA2B/-/FN1/PXN/MYL9/SPP1/MYLK/-/VEGFA/PARVB/ITGA5/EGF/THBS3/ITGA6/ITGB3/ITGB1/VCL/HGF/-/ITGA2/KDR/SOS2/ACTB/LAMC1/PDGFD/DOCK1/COL4A3/RAPGEF1/ITGA8/JUN/ITGAV/ILK/PIP5K1C/CRKL/VEGFC/COL2A1/PPP1R12A/COL1A1/SOS1/COL4A4/ELK1/ITGA7/CRK/SRC/COL6A1/BRAF	cfa:608977/cfa:403789/cfa:611955/cfa:403845/cfa:486299/cfa:485856/cfa:478471/cfa:488012/cfa:102152155/cfa:403802/cfa:481215/cfa:486493/cfa:403657/cfa:610359/cfa:100856563/cfa:403788/cfa:477956/cfa:479252/cfa:403441/cfa:486299/cfa:489208/cfa:482154/cfa:490682/cfa:403580/cfa:480034/cfa:479460/cfa:486934/cfa:403842/cfa:491286/cfa:487119/cfa:609429/cfa:488437/cfa:476836/cfa:485054/cfa:608125/cfa:4829…	47	27	ENSCAFG00000012477/ENSCAFG00000014145/ENSCAFG00000043280/ENSCAFG00000008540/ENSCAFG00000012119/ENSCAFG00000043945/ENSCAFG00000047497/ENSCAFG00000011532/ENSCAFG00000017017/ENSCAFG00000013006/ENSCAFG00000013735/ENSCAFG00000003821/ENSCAFG00000015254/ENSCAFG00000018423/ENSCAFG00000002079/ENSCAFG00000013234/ENSCAFG00000032342/ENSCAFG00000010426/ENSCAFG00000004656/ENSCAFG00000014597/ENSCAFG00000006488/…	20	ENSCAFG00000014345/ENSCAFG00000010241/ENSCAFG00000009569/ENSCAFG00000001938/ENSCAFG00000006491/ENSCAFG00000006370/ENSCAFG00000048027/ENSCAFG00000014275/ENSCAFG00000016020/ENSCAFG00000013062/ENSCAFG00000019902/ENSCAFG00000018897/ENSCAFG00000019205/ENSCAFG00000015188/ENSCAFG00000005779/ENSCAFG00000006340/ENSCAFG00000015178/ENSCAFG00000000060/ENSCAFG00000019157/ENSCAFG00000003907
cfa05414	Dilated cardiomyopathy (DCM)	25/877	84/6815	3.25024e-05	ENSCAFG00000012477/ENSCAFG00000014145/ENSCAFG00000006491/ENSCAFG00000013006/ENSCAFG00000005773/ENSCAFG00000013735/ENSCAFG00000011207/ENSCAFG00000003821/ENSCAFG00000015796/ENSCAFG00000018423/ENSCAFG00000017592/ENSCAFG00000016020/ENSCAFG00000016966/ENSCAFG00000023592/ENSCAFG00000004656/ENSCAFG00000012293/ENSCAFG00000016488/ENSCAFG00000014597/ENSCAFG00000009913/ENSCAFG00000012181/ENSCAFG00000002618/…	ITGB5/ITGA2B/ITGA5/ITGA6/CACNB4/ITGB3/DAG1/ITGB1/TPM4/ITGA2/SGCD/ACTB/TPM1/SLC8A1/ITGA8/ADCY4/PRKACA/ITGAV/ADCY7/ACTC1/TNNI3/ADCY6/TGFB2/ADCY9/ITGA7	cfa:608977/cfa:403789/cfa:486493/cfa:100856563/cfa:609361/cfa:403788/cfa:476623/cfa:477956/cfa:609879/cfa:489208/cfa:612079/cfa:403580/cfa:478332/cfa:475738/cfa:487119/cfa:480271/cfa:403556/cfa:488437/cfa:487289/cfa:478250/cfa:403566/cfa:477625/cfa:488596/cfa:490031/cfa:481097	25	15	ENSCAFG00000012477/ENSCAFG00000014145/ENSCAFG00000013006/ENSCAFG00000013735/ENSCAFG00000011207/ENSCAFG00000003821/ENSCAFG00000015796/ENSCAFG00000018423/ENSCAFG00000017592/ENSCAFG00000016966/ENSCAFG00000004656/ENSCAFG00000014597/ENSCAFG00000012181/ENSCAFG00000002618/ENSCAFG00000008907	10	ENSCAFG00000006491/ENSCAFG00000005773/ENSCAFG00000016020/ENSCAFG00000023592/ENSCAFG00000012293/ENSCAFG00000016488/ENSCAFG00000009913/ENSCAFG00000010815/ENSCAFG00000019237/ENSCAFG00000000060
cfa04060	Cytokine-cytokine receptor interaction	47/877	208/6815	5.91711e-05	ENSCAFG00000031174/ENSCAFG00000014612/ENSCAFG00000018219/ENSCAFG00000014615/ENSCAFG00000018169/ENSCAFG00000013805/ENSCAFG00000020152/ENSCAFG00000007277/ENSCAFG00000003376/ENSCAFG00000014029/ENSCAFG00000001519/ENSCAFG00000018359/ENSCAFG00000017411/ENSCAFG00000025016/ENSCAFG00000023766/ENSCAFG00000030501/ENSCAFG00000041713/ENSCAFG00000005210/ENSCAFG00000011041/ENSCAFG00000002147/ENSCAFG00000000260/…	PPBP/-/CSF1R/CXCR2/CCL14/CCR1/IL34/IL1RN/CSF3R/IL1RAP/CSF2RB/IL13RA1/EPOR/CXCL6/MPL/-/CD4/IL2RA/CSF2RA/IL1R1/IFNGR1/CXCL8/IL36G/-/TNFRSF1A/ACVRL1/IL31RA/TNFSF13/-/TNFRSF1B/IL1A/-/CCL5/IL17RA/IL6R/LTBR/IL10RA/TNFRSF25/FAS/TGFB2/CX3CR1/OSM/CSF1/IL1B/TNFRSF18/IL18RAP/LTB	cfa:482196/cfa:478906/cfa:489188/cfa:478905/cfa:480603/cfa:484791/cfa:610536/cfa:403660/cfa:607605/cfa:488126/cfa:481276/cfa:403623/cfa:484943/cfa:106557449/cfa:610801/cfa:487739/cfa:403931/cfa:403870/cfa:609266/cfa:481328/cfa:100856077/cfa:403850/cfa:100686137/cfa:480602/cfa:403634/cfa:477603/cfa:487212/cfa:100568281/cfa:611642/cfa:487437/cfa:403782/cfa:100856276/cfa:403522/cfa:486759/cfa:612271…	47	13	ENSCAFG00000031174/ENSCAFG00000018169/ENSCAFG00000020152/ENSCAFG00000017411/ENSCAFG00000025016/ENSCAFG00000023766/ENSCAFG00000005210/ENSCAFG00000029047/ENSCAFG00000023298/ENSCAFG00000018171/ENSCAFG00000019599/ENSCAFG00000019329/ENSCAFG00000030292	34	ENSCAFG00000014612/ENSCAFG00000018219/ENSCAFG00000014615/ENSCAFG00000013805/ENSCAFG00000007277/ENSCAFG00000003376/ENSCAFG00000014029/ENSCAFG00000001519/ENSCAFG00000018359/ENSCAFG00000030501/ENSCAFG00000041713/ENSCAFG00000011041/ENSCAFG00000002147/ENSCAFG00000000260/ENSCAFG00000003029/ENSCAFG00000031869/ENSCAFG00000015197/ENSCAFG00000025220/ENSCAFG00000006888/ENSCAFG00000016618/ENSCAFG00000016422/…
cfa04514	Cell adhesion molecules (CAMs)	30/877	116/6815	0.000104711	ENSCAFG00000008582/ENSCAFG00000011147/ENSCAFG00000011751/ENSCAFG00000013184/ENSCAFG00000014354/ENSCAFG00000042542/ENSCAFG00000015180/ENSCAFG00000011091/ENSCAFG00000003720/ENSCAFG00000013006/ENSCAFG00000011039/ENSCAFG00000011740/ENSCAFG00000041713/ENSCAFG00000000038/ENSCAFG00000003821/ENSCAFG00000030211/ENSCAFG00000012666/ENSCAFG00000016603/ENSCAFG00000009810/ENSCAFG00000018639/ENSCAFG00000012012/…	VCAN/ESAM/CD86/PDCD1/VSIR/ICAM3/SELP/XG/NRCAM/ITGA6/ITGB2/PECAM1/CD4/CD226/ITGB1/SDC4/F11R/ITGAL/JAM3/PTPRM/NECTIN1/CD274/ITGA8/SELL/ITGAV/GLG1/PVR/SDC3/SDC1/DLA-79	cfa:488922/cfa:489309/cfa:403764/cfa:486213/cfa:106558705/cfa:100683931/cfa:403994/cfa:609839/cfa:475881/cfa:100856563/cfa:403770/cfa:610775/cfa:403931/cfa:609196/cfa:477956/cfa:485893/cfa:478974/cfa:489905/cfa:489271/cfa:480203/cfa:489363/cfa:484186/cfa:487119/cfa:480080/cfa:488437/cfa:479654/cfa:476439/cfa:487323/cfa:482986/cfa:483594	30	16	ENSCAFG00000011147/ENSCAFG00000013184/ENSCAFG00000015180/ENSCAFG00000011091/ENSCAFG00000003720/ENSCAFG00000013006/ENSCAFG00000011740/ENSCAFG00000000038/ENSCAFG00000003821/ENSCAFG00000012666/ENSCAFG00000009810/ENSCAFG00000018639/ENSCAFG00000004656/ENSCAFG00000014597/ENSCAFG00000003833/ENSCAFG00000008234	14	ENSCAFG00000008582/ENSCAFG00000011751/ENSCAFG00000014354/ENSCAFG00000042542/ENSCAFG00000011039/ENSCAFG00000041713/ENSCAFG00000030211/ENSCAFG00000016603/ENSCAFG00000012012/ENSCAFG00000002120/ENSCAFG00000015177/ENSCAFG00000020113/ENSCAFG00000004666/ENSCAFG00000011234
cfa04810	Regulation of actin cytoskeleton	48/877	220/6815	0.000124269	ENSCAFG00000012477/ENSCAFG00000016881/ENSCAFG00000014145/ENSCAFG00000014345/ENSCAFG00000010241/ENSCAFG00000008540/ENSCAFG00000012119/ENSCAFG00000006491/ENSCAFG00000014355/ENSCAFG00000011532/ENSCAFG00000013006/ENSCAFG00000011039/ENSCAFG00000013044/ENSCAFG00000013735/ENSCAFG00000031965/ENSCAFG00000003821/ENSCAFG00000015254/ENSCAFG00000012639/ENSCAFG00000048027/ENSCAFG00000018423/ENSCAFG00000014275/…	ITGB5/ITGAM/ITGA2B/FN1/PXN/MYL9/MYLK/ITGA5/NCKAP1/EGF/ITGA6/ITGB2/LIMK2/ITGB3/FGF1/ITGB1/VCL/IQGAP1/-/ITGA2/SOS2/ACTB/-/PDGFD/ITGAL/CHRM3/DOCK1/GSN/ABI2/CYFIP1/SSH2/ITGA8/ITGAV/PIP5K1C/CRKL/ARHGEF12/LIMK1/PPP1R12A/SOS1/PIP4K2A/ITGA7/TIAM1/DIAPH2/CRK/SRC/F2R/-/BRAF	cfa:608977/cfa:489929/cfa:403789/cfa:403845/cfa:486299/cfa:485856/cfa:488012/cfa:486493/cfa:478828/cfa:403657/cfa:100856563/cfa:403770/cfa:486363/cfa:403788/cfa:607724/cfa:477956/cfa:479252/cfa:479050/cfa:486299/cfa:489208/cfa:490682/cfa:403580/cfa:100684977/cfa:479460/cfa:489905/cfa:403827/cfa:486934/cfa:474819/cfa:488485/cfa:479001/cfa:491183/cfa:487119/cfa:488437/cfa:485054/cfa:608125/cfa:4794…	48	24	ENSCAFG00000012477/ENSCAFG00000014145/ENSCAFG00000008540/ENSCAFG00000012119/ENSCAFG00000014355/ENSCAFG00000011532/ENSCAFG00000013006/ENSCAFG00000013735/ENSCAFG00000031965/ENSCAFG00000003821/ENSCAFG00000015254/ENSCAFG00000018423/ENSCAFG00000037735/ENSCAFG00000032342/ENSCAFG00000009967/ENSCAFG00000003663/ENSCAFG00000012817/ENSCAFG00000004656/ENSCAFG00000014597/ENSCAFG00000011934/ENSCAFG00000004186/…	24	ENSCAFG00000016881/ENSCAFG00000014345/ENSCAFG00000010241/ENSCAFG00000006491/ENSCAFG00000011039/ENSCAFG00000013044/ENSCAFG00000012639/ENSCAFG00000048027/ENSCAFG00000014275/ENSCAFG00000016020/ENSCAFG00000016603/ENSCAFG00000013062/ENSCAFG00000009720/ENSCAFG00000018965/ENSCAFG00000019205/ENSCAFG00000015188/ENSCAFG00000012073/ENSCAFG00000005779/ENSCAFG00000006340/ENSCAFG00000000060/ENSCAFG00000008853/…
cfa04611	Platelet activation	31/877	124/6815	0.000158991	ENSCAFG00000028460/ENSCAFG00000031157/ENSCAFG00000020263/ENSCAFG00000014145/ENSCAFG00000008527/ENSCAFG00000004277/ENSCAFG00000029230/ENSCAFG00000015606/ENSCAFG00000012119/ENSCAFG00000013735/ENSCAFG00000003821/ENSCAFG00000029302/ENSCAFG00000008534/ENSCAFG00000018423/ENSCAFG00000003977/ENSCAFG00000016020/ENSCAFG00000001382/ENSCAFG00000004011/ENSCAFG00000012293/ENSCAFG00000014823/ENSCAFG00000016488/…	-/GP6/PTGS1/ITGA2B/GUCY1A1/PTGIR/GP1BB/F2RL3/MYLK/ITGB3/ITGB1/-/P2RY12/ITGA2/PIK3CG/ACTB/MAPK13/TBXAS1/ADCY4/PRKCI/PRKACA/GUCY1B1/ADCY7/ADCY6/ARHGEF12/PPP1R12A/COL1A1/LCP2/ADCY9/SRC/F2R	cfa:102152225/cfa:484303/cfa:403544/cfa:403789/cfa:482663/cfa:484429/cfa:102155348/cfa:484846/cfa:488012/cfa:403788/cfa:477956/cfa:102152225/cfa:442958/cfa:489208/cfa:483266/cfa:403580/cfa:612821/cfa:482771/cfa:480271/cfa:478686/cfa:403556/cfa:553102/cfa:487289/cfa:477625/cfa:479409/cfa:475411/cfa:403651/cfa:489126/cfa:490031/cfa:485864/cfa:488942	31	22	ENSCAFG00000028460/ENSCAFG00000031157/ENSCAFG00000020263/ENSCAFG00000014145/ENSCAFG00000008527/ENSCAFG00000004277/ENSCAFG00000029230/ENSCAFG00000015606/ENSCAFG00000012119/ENSCAFG00000013735/ENSCAFG00000003821/ENSCAFG00000029302/ENSCAFG00000008534/ENSCAFG00000018423/ENSCAFG00000004011/ENSCAFG00000014823/ENSCAFG00000008566/ENSCAFG00000008907/ENSCAFG00000011934/ENSCAFG00000017018/ENSCAFG00000008755/…	9	ENSCAFG00000003977/ENSCAFG00000016020/ENSCAFG00000001382/ENSCAFG00000012293/ENSCAFG00000016488/ENSCAFG00000009913/ENSCAFG00000005779/ENSCAFG00000016961/ENSCAFG00000019237
cfa05135	Yersinia infection	32/877	132/6815	0.000231269	ENSCAFG00000024473/ENSCAFG00000014345/ENSCAFG00000010241/ENSCAFG00000003518/ENSCAFG00000006491/ENSCAFG00000041713/ENSCAFG00000010686/ENSCAFG00000003821/ENSCAFG00000003029/ENSCAFG00000017333/ENSCAFG00000048027/ENSCAFG00000004966/ENSCAFG00000016020/ENSCAFG00000017040/ENSCAFG00000024150/ENSCAFG00000013062/ENSCAFG00000000828/ENSCAFG00000005889/ENSCAFG00000001382/ENSCAFG00000018897/ENSCAFG00000010725/…	MEFV/FN1/PXN/TLR4/ITGA5/CD4/NLRP3/ITGB1/CXCL8/LAT/-/MYD88/ACTB/FOS/ARF6/DOCK1/RPS6KA2/RHOG/MAPK13/JUN/GIT2/PIP5K1C/ELMO2/CRKL/ARHGEF12/LIMK1/LCP2/IKBKG/IL1B/CRK/SRC/IRAK4	cfa:490041/cfa:403845/cfa:486299/cfa:403417/cfa:486493/cfa:403931/cfa:490576/cfa:477956/cfa:403850/cfa:607947/cfa:486299/cfa:477024/cfa:403580/cfa:490792/cfa:490679/cfa:486934/cfa:612448/cfa:485217/cfa:612821/cfa:609429/cfa:477520/cfa:485054/cfa:477251/cfa:608125/cfa:479409/cfa:489800/cfa:489126/cfa:612576/cfa:403974/cfa:100684309/cfa:485864/cfa:486601	32	4	ENSCAFG00000003821/ENSCAFG00000017333/ENSCAFG00000011934/ENSCAFG00000008755	28	ENSCAFG00000024473/ENSCAFG00000014345/ENSCAFG00000010241/ENSCAFG00000003518/ENSCAFG00000006491/ENSCAFG00000041713/ENSCAFG00000010686/ENSCAFG00000003029/ENSCAFG00000048027/ENSCAFG00000004966/ENSCAFG00000016020/ENSCAFG00000017040/ENSCAFG00000024150/ENSCAFG00000013062/ENSCAFG00000000828/ENSCAFG00000005889/ENSCAFG00000001382/ENSCAFG00000018897/ENSCAFG00000010725/ENSCAFG00000019205/ENSCAFG00000010313/…
cfa05200	Pathways in cancer	91/877	500/6815	0.000252169	ENSCAFG00000018219/ENSCAFG00000002046/ENSCAFG00000016060/ENSCAFG00000015246/ENSCAFG00000008723/ENSCAFG00000014145/ENSCAFG00000006496/ENSCAFG00000005909/ENSCAFG00000014345/ENSCAFG00000015606/novel.1599/ENSCAFG00000019838/ENSCAFG00000003376/ENSCAFG00000001519/ENSCAFG00000018359/ENSCAFG00000001938/ENSCAFG00000017411/ENSCAFG00000002659/ENSCAFG00000011532/ENSCAFG00000013006/ENSCAFG00000007407/ENSCAFG0…	CSF1R/GNG11/RARA/PLD1/SPI1/ITGA2B/MITF/RASGRP4/FN1/F2RL3/-/RXRA/CSF3R/CSF2RB/IL13RA1/VEGFA/EPOR/MSH2/EGF/ITGA6/-/CASP7/-/CTNNA1/IL2RA/CSF2RA/PTGS2/MGST1/FGF1/WNT3/NOTCH1/ITGB1/IFNGR1/GNB5/BID/CXCL8/HGF/DAPK1/ITGA2/GSTP1/SOS2/LAMC1/BCR/FOS/-/PTGER2/LRP5/COL4A3/CALML4/GNG2/-/GADD45B/-/NOTCH4/GNB4/EP300/NOTCH2/ADCY4/HMOX1/JUN/IL6R/RASSF5/PRKACA/ITGAV/ADCY7/NCOA1/ADCY6/RALB/CRKL/DAPK3/FAS/MAX/ARHGEF1…	cfa:489188/cfa:100855806/cfa:480526/cfa:488167/cfa:611255/cfa:403789/cfa:415126/cfa:484528/cfa:403845/cfa:484846/cfa:403430/cfa:491278/cfa:607605/cfa:481276/cfa:403623/cfa:403802/cfa:484943/cfa:494002/cfa:403657/cfa:100856563/cfa:100683573/cfa:486896/cfa:487739/cfa:474698/cfa:403870/cfa:609266/cfa:442942/cfa:477683/cfa:607724/cfa:609107/cfa:480676/cfa:477956/cfa:100856077/cfa:608623/cfa:100683675…	91	33	ENSCAFG00000002046/ENSCAFG00000014145/ENSCAFG00000015606/novel.1599/ENSCAFG00000017411/ENSCAFG00000002659/ENSCAFG00000011532/ENSCAFG00000013006/ENSCAFG00000005210/ENSCAFG00000031965/ENSCAFG00000003821/ENSCAFG00000015662/ENSCAFG00000016168/ENSCAFG00000018423/ENSCAFG00000011349/ENSCAFG00000013234/ENSCAFG00000013773/ENSCAFG00000037899/ENSCAFG00000010871/ENSCAFG00000010426/ENSCAFG00000011827/ENSCAFG0…	58	ENSCAFG00000018219/ENSCAFG00000016060/ENSCAFG00000015246/ENSCAFG00000008723/ENSCAFG00000006496/ENSCAFG00000005909/ENSCAFG00000014345/ENSCAFG00000019838/ENSCAFG00000003376/ENSCAFG00000001519/ENSCAFG00000018359/ENSCAFG00000001938/ENSCAFG00000007407/ENSCAFG00000011157/ENSCAFG00000030501/ENSCAFG00000001315/ENSCAFG00000011041/ENSCAFG00000013762/ENSCAFG00000012619/ENSCAFG00000013442/ENSCAFG00000019633/…
cfa05410	Hypertrophic cardiomyopathy (HCM)	22/877	79/6815	0.00027813	ENSCAFG00000012477/ENSCAFG00000014145/ENSCAFG00000006491/ENSCAFG00000013006/ENSCAFG00000005773/ENSCAFG00000013735/ENSCAFG00000011207/ENSCAFG00000003821/ENSCAFG00000012998/ENSCAFG00000015796/ENSCAFG00000018423/ENSCAFG00000017592/ENSCAFG00000016020/ENSCAFG00000016966/ENSCAFG00000023592/ENSCAFG00000004656/ENSCAFG00000014597/ENSCAFG00000012181/ENSCAFG00000018614/ENSCAFG00000002618/ENSCAFG00000010815/…	ITGB5/ITGA2B/ITGA5/ITGA6/CACNB4/ITGB3/DAG1/ITGB1/ACE/TPM4/ITGA2/SGCD/ACTB/TPM1/SLC8A1/ITGA8/ITGAV/ACTC1/PRKAA1/TNNI3/TGFB2/ITGA7	cfa:608977/cfa:403789/cfa:486493/cfa:100856563/cfa:609361/cfa:403788/cfa:476623/cfa:477956/cfa:610668/cfa:609879/cfa:489208/cfa:612079/cfa:403580/cfa:478332/cfa:475738/cfa:487119/cfa:488437/cfa:478250/cfa:479351/cfa:403566/cfa:488596/cfa:481097	22	16	ENSCAFG00000012477/ENSCAFG00000014145/ENSCAFG00000013006/ENSCAFG00000013735/ENSCAFG00000011207/ENSCAFG00000003821/ENSCAFG00000012998/ENSCAFG00000015796/ENSCAFG00000018423/ENSCAFG00000017592/ENSCAFG00000016966/ENSCAFG00000004656/ENSCAFG00000014597/ENSCAFG00000012181/ENSCAFG00000018614/ENSCAFG00000002618	6	ENSCAFG00000006491/ENSCAFG00000005773/ENSCAFG00000016020/ENSCAFG00000023592/ENSCAFG00000010815/ENSCAFG00000000060
cfa04061	Viral protein interaction with cytokine and cytokine receptor	20/877	69/6815	0.000291558	ENSCAFG00000031174/ENSCAFG00000014612/ENSCAFG00000018219/ENSCAFG00000014615/ENSCAFG00000018169/ENSCAFG00000013805/ENSCAFG00000020152/ENSCAFG00000025016/ENSCAFG00000005210/ENSCAFG00000003029/ENSCAFG00000031869/ENSCAFG00000015197/ENSCAFG00000016422/ENSCAFG00000018171/ENSCAFG00000017184/ENSCAFG00000015184/ENSCAFG00000012844/ENSCAFG00000031104/ENSCAFG00000019798/ENSCAFG00000002134	PPBP/-/CSF1R/CXCR2/CCL14/CCR1/IL34/CXCL6/IL2RA/CXCL8/-/TNFRSF1A/TNFRSF1B/CCL5/IL6R/LTBR/IL10RA/CX3CR1/CSF1/IL18RAP	cfa:482196/cfa:478906/cfa:489188/cfa:478905/cfa:480603/cfa:484791/cfa:610536/cfa:106557449/cfa:403870/cfa:403850/cfa:480602/cfa:403634/cfa:487437/cfa:403522/cfa:612271/cfa:486728/cfa:610823/cfa:485599/cfa:611795/cfa:481327	20	6	ENSCAFG00000031174/ENSCAFG00000018169/ENSCAFG00000020152/ENSCAFG00000025016/ENSCAFG00000005210/ENSCAFG00000018171	14	ENSCAFG00000014612/ENSCAFG00000018219/ENSCAFG00000014615/ENSCAFG00000013805/ENSCAFG00000003029/ENSCAFG00000031869/ENSCAFG00000015197/ENSCAFG00000016422/ENSCAFG00000017184/ENSCAFG00000015184/ENSCAFG00000012844/ENSCAFG00000031104/ENSCAFG00000019798/ENSCAFG00000002134
cfa05205	Proteoglycans in cancer	43/877	199/6815	0.000345548	ENSCAFG00000012477/ENSCAFG00000014345/ENSCAFG00000010241/ENSCAFG00000003518/ENSCAFG00000001938/ENSCAFG00000006491/ENSCAFG00000010478/ENSCAFG00000013735/ENSCAFG00000013442/ENSCAFG00000003821/ENSCAFG00000004730/ENSCAFG00000009094/ENSCAFG00000006370/ENSCAFG00000012639/ENSCAFG00000030211/ENSCAFG00000048027/ENSCAFG00000018423/ENSCAFG00000008351/ENSCAFG00000002079/ENSCAFG00000011769/ENSCAFG00000014275/…	ITGB5/FN1/PXN/TLR4/VEGFA/ITGA5/CTTN/ITGB3/WNT3/ITGB1/PLAUR/HPSE/HGF/IQGAP1/SDC4/-/ITGA2/TLR2/KDR/ANK2/SOS2/ACTB/TIMP3/MAPK13/PRKACA/ITGAV/-/FAS/ARHGEF12/ANK3/TGFB2/PPP1R12A/COL1A1/SOS1/CD44/ELK1/TIAM1/RPS6KB2/SDC1/SRC/PLAU/CDKN1A/BRAF	cfa:608977/cfa:403845/cfa:486299/cfa:403417/cfa:403802/cfa:486493/cfa:610283/cfa:403788/cfa:609107/cfa:477956/cfa:476446/cfa:608707/cfa:403441/cfa:479050/cfa:485893/cfa:486299/cfa:489208/cfa:448807/cfa:482154/cfa:487908/cfa:490682/cfa:403580/cfa:481289/cfa:612821/cfa:403556/cfa:488437/cfa:102156614/cfa:486469/cfa:479409/cfa:479215/cfa:488596/cfa:475411/cfa:403651/cfa:483042/cfa:403939/cfa:491860/…	43	19	ENSCAFG00000012477/ENSCAFG00000010478/ENSCAFG00000013735/ENSCAFG00000003821/ENSCAFG00000009094/ENSCAFG00000018423/ENSCAFG00000002079/ENSCAFG00000011769/ENSCAFG00000029189/ENSCAFG00000014597/ENSCAFG00000001149/ENSCAFG00000011934/ENSCAFG00000012694/ENSCAFG00000017018/ENSCAFG00000006889/ENSCAFG00000011590/ENSCAFG00000003833/ENSCAFG00000008755/ENSCAFG00000029853	24	ENSCAFG00000014345/ENSCAFG00000010241/ENSCAFG00000003518/ENSCAFG00000001938/ENSCAFG00000006491/ENSCAFG00000013442/ENSCAFG00000004730/ENSCAFG00000006370/ENSCAFG00000012639/ENSCAFG00000030211/ENSCAFG00000048027/ENSCAFG00000008351/ENSCAFG00000014275/ENSCAFG00000016020/ENSCAFG00000001382/ENSCAFG00000016488/ENSCAFG00000015712/ENSCAFG00000010815/ENSCAFG00000005779/ENSCAFG00000006340/ENSCAFG00000015178/…
cfa00052	Galactose metabolism	11/877	28/6815	0.000401669	ENSCAFG00000016584/ENSCAFG00000003841/ENSCAFG00000009035/ENSCAFG00000025371/ENSCAFG00000016249/ENSCAFG00000013917/ENSCAFG00000018670/ENSCAFG00000002944/ENSCAFG00000002440/ENSCAFG00000001290/ENSCAFG00000001840	HK3/MGAM/PFKM/MGAM2/PGM2/HK1/PGM1/-/-/AKR1B1/B4GALT1	cfa:489096/cfa:475523/cfa:403849/cfa:482756/cfa:479116/cfa:479234/cfa:479545/cfa:606490/cfa:607537/cfa:607537/cfa:481579	11	4	ENSCAFG00000009035/ENSCAFG00000002944/ENSCAFG00000002440/ENSCAFG00000001290	7	ENSCAFG00000016584/ENSCAFG00000003841/ENSCAFG00000025371/ENSCAFG00000016249/ENSCAFG00000013917/ENSCAFG00000018670/ENSCAFG00000001840
cfa05323	Rheumatoid arthritis	22/877	82/6815	0.000492554	ENSCAFG00000011751/ENSCAFG00000003518/ENSCAFG00000001938/ENSCAFG00000025016/ENSCAFG00000011039/ENSCAFG00000015017/ENSCAFG00000019582/ENSCAFG00000003029/ENSCAFG00000008351/ENSCAFG00000010972/ENSCAFG00000017040/ENSCAFG00000016603/ENSCAFG00000016618/ENSCAFG00000007245/ENSCAFG00000018171/ENSCAFG00000018897/ENSCAFG00000001149/ENSCAFG00000010815/ENSCAFG00000000693/ENSCAFG00000019798/ENSCAFG00000007249/…	CD86/TLR4/VEGFA/CXCL6/ITGB2/ATP6V0A1/ATP6AP1/CXCL8/TLR2/TCIRG1/FOS/ITGAL/TNFSF13/IL1A/CCL5/JUN/-/TGFB2/ANGPT1/CSF1/IL1B/LTB	cfa:403764/cfa:403417/cfa:403802/cfa:106557449/cfa:403770/cfa:607705/cfa:610922/cfa:403850/cfa:448807/cfa:483691/cfa:490792/cfa:489905/cfa:100568281/cfa:403782/cfa:403522/cfa:609429/cfa:102156614/cfa:488596/cfa:403656/cfa:611795/cfa:403974/cfa:481712	22	5	ENSCAFG00000025016/ENSCAFG00000018171/ENSCAFG00000001149/ENSCAFG00000000693/ENSCAFG00000030292	17	ENSCAFG00000011751/ENSCAFG00000003518/ENSCAFG00000001938/ENSCAFG00000011039/ENSCAFG00000015017/ENSCAFG00000019582/ENSCAFG00000003029/ENSCAFG00000008351/ENSCAFG00000010972/ENSCAFG00000017040/ENSCAFG00000016603/ENSCAFG00000016618/ENSCAFG00000007245/ENSCAFG00000018897/ENSCAFG00000010815/ENSCAFG00000019798/ENSCAFG00000007249
cfa05144	Malaria	15/877	47/6815	0.000535907	ENSCAFG00000000178/ENSCAFG00000015180/ENSCAFG00000003518/ENSCAFG00000017017/ENSCAFG00000011039/ENSCAFG00000011740/ENSCAFG00000003029/ENSCAFG00000011630/ENSCAFG00000006370/ENSCAFG00000008351/ENSCAFG00000004966/ENSCAFG00000016603/ENSCAFG00000010815/ENSCAFG00000007249/ENSCAFG00000003833	LRP1/SELP/TLR4/THBS3/ITGB2/PECAM1/CXCL8/-/HGF/TLR2/MYD88/ITGAL/TGFB2/IL1B/SDC1	cfa:481124/cfa:403994/cfa:403417/cfa:610359/cfa:403770/cfa:610775/cfa:403850/cfa:102157092/cfa:403441/cfa:448807/cfa:477024/cfa:489905/cfa:488596/cfa:403974/cfa:482986	15	4	ENSCAFG00000015180/ENSCAFG00000017017/ENSCAFG00000011740/ENSCAFG00000003833	11	ENSCAFG00000000178/ENSCAFG00000003518/ENSCAFG00000011039/ENSCAFG00000003029/ENSCAFG00000011630/ENSCAFG00000006370/ENSCAFG00000008351/ENSCAFG00000004966/ENSCAFG00000016603/ENSCAFG00000010815/ENSCAFG00000007249
cfa04145	Phagosome	30/877	130/6815	0.00086763	ENSCAFG00000012477/ENSCAFG00000005852/ENSCAFG00000042390/ENSCAFG00000003518/ENSCAFG00000032130/ENSCAFG00000006491/ENSCAFG00000017017/ENSCAFG00000011504/ENSCAFG00000011039/ENSCAFG00000013314/ENSCAFG00000009337/ENSCAFG00000015017/ENSCAFG00000013735/ENSCAFG00000019582/ENSCAFG00000003821/ENSCAFG00000012086/ENSCAFG00000010198/ENSCAFG00000001522/ENSCAFG00000018423/ENSCAFG00000008351/ENSCAFG00000010972/…	ITGB5/-/TUBB2A/TLR4/TUBB1/ITGA5/THBS3/FCGR1A/ITGB2/NCF2/TUBB2B/ATP6V0A1/ITGB3/ATP6AP1/ITGB1/CTSS/RAB7B/NCF4/ITGA2/TLR2/TCIRG1/ACTB/-/-/STX18/ITGAV/-/COLEC11/DLA-79/OLR1	cfa:608977/cfa:607076/cfa:478702/cfa:403417/cfa:485950/cfa:486493/cfa:610359/cfa:403462/cfa:403770/cfa:480036/cfa:478702/cfa:607705/cfa:403788/cfa:610922/cfa:477956/cfa:403400/cfa:488576/cfa:481277/cfa:489208/cfa:448807/cfa:483691/cfa:403580/cfa:610636/cfa:478984/cfa:609342/cfa:488437/cfa:102156614/cfa:482958/cfa:483594/cfa:486694	30	14	ENSCAFG00000012477/ENSCAFG00000042390/ENSCAFG00000032130/ENSCAFG00000017017/ENSCAFG00000009337/ENSCAFG00000013735/ENSCAFG00000003821/ENSCAFG00000018423/ENSCAFG00000015217/ENSCAFG00000015700/ENSCAFG00000014597/ENSCAFG00000001149/ENSCAFG00000003265/ENSCAFG00000008234	16	ENSCAFG00000005852/ENSCAFG00000003518/ENSCAFG00000006491/ENSCAFG00000011504/ENSCAFG00000011039/ENSCAFG00000013314/ENSCAFG00000015017/ENSCAFG00000019582/ENSCAFG00000012086/ENSCAFG00000010198/ENSCAFG00000001522/ENSCAFG00000008351/ENSCAFG00000010972/ENSCAFG00000016020/ENSCAFG00000013015/ENSCAFG00000013495
cfa05412	Arrhythmogenic right ventricular cardiomyopathy (ARVC)	18/877	66/6815	0.00127156	ENSCAFG00000012477/ENSCAFG00000014145/ENSCAFG00000006491/ENSCAFG00000013006/ENSCAFG00000005773/ENSCAFG00000001315/ENSCAFG00000013735/ENSCAFG00000011207/ENSCAFG00000003821/ENSCAFG00000018423/ENSCAFG00000017592/ENSCAFG00000016020/ENSCAFG00000023592/ENSCAFG00000004656/ENSCAFG00000010822/ENSCAFG00000014597/ENSCAFG00000011005/ENSCAFG00000000060	ITGB5/ITGA2B/ITGA5/ITGA6/CACNB4/CTNNA1/ITGB3/DAG1/ITGB1/ITGA2/SGCD/ACTB/SLC8A1/ITGA8/ACTN2/ITGAV/TCF7L2/ITGA7	cfa:608977/cfa:403789/cfa:486493/cfa:100856563/cfa:609361/cfa:474698/cfa:403788/cfa:476623/cfa:477956/cfa:489208/cfa:612079/cfa:403580/cfa:475738/cfa:487119/cfa:479191/cfa:488437/cfa:486894/cfa:481097	18	11	ENSCAFG00000012477/ENSCAFG00000014145/ENSCAFG00000013006/ENSCAFG00000013735/ENSCAFG00000011207/ENSCAFG00000003821/ENSCAFG00000018423/ENSCAFG00000017592/ENSCAFG00000004656/ENSCAFG00000010822/ENSCAFG00000014597	7	ENSCAFG00000006491/ENSCAFG00000005773/ENSCAFG00000001315/ENSCAFG00000016020/ENSCAFG00000023592/ENSCAFG00000011005/ENSCAFG00000000060
cfa04015	Rap1 signaling pathway	41/877	202/6815	0.00172801	ENSCAFG00000018219/ENSCAFG00000014145/ENSCAFG00000015606/ENSCAFG00000006214/ENSCAFG00000001938/ENSCAFG00000011532/ENSCAFG00000011039/ENSCAFG00000013735/ENSCAFG00000031965/ENSCAFG00000003821/ENSCAFG00000006370/ENSCAFG00000017333/ENSCAFG00000002079/ENSCAFG00000016020/ENSCAFG00000037899/ENSCAFG00000032342/ENSCAFG00000016603/ENSCAFG00000017469/ENSCAFG00000001382/ENSCAFG00000019902/ENSCAFG00000012293/…	CSF1R/ITGA2B/F2RL3/ARAP3/VEGFA/EGF/ITGB2/ITGB3/FGF1/ITGB1/HGF/LAT/KDR/ACTB/-/PDGFD/ITGAL/CALML4/MAPK13/RAPGEF1/ADCY4/ADORA2A/RASSF5/PRKCI/ADCY7/ADCY6/PARD6G/RALB/CRKL/VEGFC/ANGPT1/LCP2/CSF1/ADCY9/-/SIPA1L1/TIAM1/CRK/SRC/F2R/BRAF	cfa:489188/cfa:403789/cfa:484846/cfa:487188/cfa:403802/cfa:403657/cfa:403770/cfa:403788/cfa:607724/cfa:477956/cfa:403441/cfa:607947/cfa:482154/cfa:403580/cfa:611891/cfa:479460/cfa:489905/cfa:478351/cfa:612821/cfa:491286/cfa:480271/cfa:403960/cfa:607454/cfa:478686/cfa:487289/cfa:477625/cfa:483923/cfa:483881/cfa:608125/cfa:482932/cfa:403656/cfa:489126/cfa:611795/cfa:490031/cfa:476428/cfa:480379/cfa…	41	17	ENSCAFG00000014145/ENSCAFG00000015606/ENSCAFG00000011532/ENSCAFG00000013735/ENSCAFG00000031965/ENSCAFG00000003821/ENSCAFG00000017333/ENSCAFG00000002079/ENSCAFG00000037899/ENSCAFG00000032342/ENSCAFG00000014823/ENSCAFG00000008907/ENSCAFG00000000005/ENSCAFG00000008409/ENSCAFG00000000693/ENSCAFG00000008755/ENSCAFG00000009284	24	ENSCAFG00000018219/ENSCAFG00000006214/ENSCAFG00000001938/ENSCAFG00000011039/ENSCAFG00000006370/ENSCAFG00000016020/ENSCAFG00000016603/ENSCAFG00000017469/ENSCAFG00000001382/ENSCAFG00000019902/ENSCAFG00000012293/ENSCAFG00000013828/ENSCAFG00000029799/ENSCAFG00000009913/ENSCAFG00000004844/ENSCAFG00000015188/ENSCAFG00000016961/ENSCAFG00000019798/ENSCAFG00000019237/ENSCAFG00000017563/ENSCAFG00000016732/…
cfa05146	Amoebiasis	23/877	96/6815	0.00199404	ENSCAFG00000028460/ENSCAFG00000014345/ENSCAFG00000005852/ENSCAFG00000003518/ENSCAFG00000011039/ENSCAFG00000002147/ENSCAFG00000015254/ENSCAFG00000003029/ENSCAFG00000029302/ENSCAFG00000010198/ENSCAFG00000008351/ENSCAFG00000013234/ENSCAFG00000010426/ENSCAFG00000019279/ENSCAFG00000000058/novel.1405/ENSCAFG00000016488/ENSCAFG00000023735/ENSCAFG00000010815/ENSCAFG00000017018/ENSCAFG00000030335/ENSCAFG0…	-/FN1/-/TLR4/ITGB2/IL1R1/VCL/CXCL8/-/RAB7B/TLR2/LAMC1/COL4A3/GNA15/SERPINB8/-/PRKACA/-/TGFB2/COL1A1/SERPINB9/IL1B/COL4A4	cfa:102152225/cfa:403845/cfa:607076/cfa:403417/cfa:403770/cfa:481328/cfa:479252/cfa:403850/cfa:102152225/cfa:488576/cfa:448807/cfa:480034/cfa:403842/cfa:485063/cfa:488192/cfa:475375/cfa:403556/cfa:608848/cfa:488596/cfa:403651/cfa:488192/cfa:403974/cfa:403841	23	9	ENSCAFG00000028460/ENSCAFG00000015254/ENSCAFG00000029302/ENSCAFG00000013234/ENSCAFG00000010426/novel.1405/ENSCAFG00000017018/ENSCAFG00000030335/ENSCAFG00000010423	14	ENSCAFG00000014345/ENSCAFG00000005852/ENSCAFG00000003518/ENSCAFG00000011039/ENSCAFG00000002147/ENSCAFG00000003029/ENSCAFG00000010198/ENSCAFG00000008351/ENSCAFG00000019279/ENSCAFG00000000058/ENSCAFG00000016488/ENSCAFG00000023735/ENSCAFG00000010815/ENSCAFG00000007249
cfa05418	Fluid shear stress and atherosclerosis	31/877	144/6815	0.00236845	ENSCAFG00000014145/ENSCAFG00000001938/ENSCAFG00000011740/ENSCAFG00000013314/ENSCAFG00000013735/ENSCAFG00000002147/ENSCAFG00000012619/ENSCAFG00000029826/ENSCAFG00000030211/ENSCAFG00000015197/ENSCAFG00000002079/ENSCAFG00000011349/ENSCAFG00000016020/ENSCAFG00000017040/ENSCAFG00000030240/ENSCAFG00000017469/ENSCAFG00000011827/ENSCAFG00000007245/ENSCAFG00000001382/ENSCAFG00000001711/ENSCAFG00000018897/…	ITGA2B/VEGFA/PECAM1/NCF2/ITGB3/IL1R1/MGST1/DUSP1/SDC4/TNFRSF1A/KDR/GSTP1/ACTB/FOS/DUSP4/CALML4/-/IL1A/MAPK13/HMOX1/JUN/ITGAV/PRKAA1/-/IKBKG/NQO1/IL1B/-/SDC1/SQSTM1/SRC	cfa:403789/cfa:403802/cfa:610775/cfa:480036/cfa:403788/cfa:481328/cfa:477683/cfa:489117/cfa:485893/cfa:403634/cfa:482154/cfa:476005/cfa:403580/cfa:490792/cfa:489117/cfa:478351/cfa:476005/cfa:403782/cfa:612821/cfa:442987/cfa:609429/cfa:488437/cfa:479351/cfa:102156614/cfa:612576/cfa:610935/cfa:403974/cfa:476428/cfa:482986/cfa:481459/cfa:485864	31	12	ENSCAFG00000014145/ENSCAFG00000011740/ENSCAFG00000013735/ENSCAFG00000002079/ENSCAFG00000011349/ENSCAFG00000011827/ENSCAFG00000014597/ENSCAFG00000018614/ENSCAFG00000001149/ENSCAFG00000003833/ENSCAFG00000000360/ENSCAFG00000008755	19	ENSCAFG00000001938/ENSCAFG00000013314/ENSCAFG00000002147/ENSCAFG00000012619/ENSCAFG00000029826/ENSCAFG00000030211/ENSCAFG00000015197/ENSCAFG00000016020/ENSCAFG00000017040/ENSCAFG00000030240/ENSCAFG00000017469/ENSCAFG00000007245/ENSCAFG00000001382/ENSCAFG00000001711/ENSCAFG00000018897/ENSCAFG00000019605/ENSCAFG00000020252/ENSCAFG00000007249/ENSCAFG00000017563
cfa04062	Chemokine signaling pathway	35/877	170/6815	0.00285176	ENSCAFG00000031174/ENSCAFG00000012070/ENSCAFG00000014612/ENSCAFG00000002046/ENSCAFG00000014615/ENSCAFG00000018169/ENSCAFG00000013805/ENSCAFG00000043280/ENSCAFG00000010241/ENSCAFG00000025016/ENSCAFG00000007122/ENSCAFG00000015662/ENSCAFG00000003029/ENSCAFG00000010948/ENSCAFG00000031869/ENSCAFG00000048027/ENSCAFG00000003977/ENSCAFG00000014275/ENSCAFG00000031640/ENSCAFG00000011335/ENSCAFG00000018171/…	PPBP/FGR/-/GNG11/CXCR2/CCL14/CCR1/-/PXN/CXCL6/HCK/GNB5/CXCL8/PREX1/-/-/PIK3CG/SOS2/GNG2/GNB4/CCL5/ADCY4/GRK3/PRKACA/ADCY7/ADCY6/CRKL/CX3CR1/SOS1/IKBKG/ADCY9/TIAM1/CRK/SRC/BRAF	cfa:482196/cfa:487341/cfa:478906/cfa:100855806/cfa:478905/cfa:480603/cfa:484791/cfa:611955/cfa:486299/cfa:106557449/cfa:485828/cfa:608623/cfa:403850/cfa:485917/cfa:480602/cfa:486299/cfa:483266/cfa:490682/cfa:610817/cfa:488087/cfa:403522/cfa:480271/cfa:486327/cfa:403556/cfa:487289/cfa:477625/cfa:608125/cfa:485599/cfa:483042/cfa:612576/cfa:490031/cfa:487731/cfa:100684309/cfa:485864/cfa:475526	35	10	ENSCAFG00000031174/ENSCAFG00000002046/ENSCAFG00000018169/ENSCAFG00000043280/ENSCAFG00000025016/ENSCAFG00000015662/ENSCAFG00000018171/ENSCAFG00000011603/ENSCAFG00000008907/ENSCAFG00000008755	25	ENSCAFG00000012070/ENSCAFG00000014612/ENSCAFG00000014615/ENSCAFG00000013805/ENSCAFG00000010241/ENSCAFG00000007122/ENSCAFG00000003029/ENSCAFG00000010948/ENSCAFG00000031869/ENSCAFG00000048027/ENSCAFG00000003977/ENSCAFG00000014275/ENSCAFG00000031640/ENSCAFG00000011335/ENSCAFG00000012293/ENSCAFG00000016488/ENSCAFG00000009913/ENSCAFG00000015188/ENSCAFG00000031104/ENSCAFG00000006340/ENSCAFG00000019605/…
cfa04142	Lysosome	27/877	122/6815	0.0029286	ENSCAFG00000010206/ENSCAFG00000030466/ENSCAFG00000014076/ENSCAFG00000010995/ENSCAFG00000007143/ENSCAFG00000008611/ENSCAFG00000015017/ENSCAFG00000019582/ENSCAFG00000012086/ENSCAFG00000017257/ENSCAFG00000017907/ENSCAFG00000019861/ENSCAFG00000010972/ENSCAFG00000014972/ENSCAFG00000009168/ENSCAFG00000014645/ENSCAFG00000005954/ENSCAFG00000001149/ENSCAFG00000016932/ENSCAFG00000008833/ENSCAFG00000007248/…	CTSE/-/CTSH/LGMN/ASAH1/SCARB2/ATP6V0A1/ATP6AP1/CTSS/-/GM2A/GALNS/TCIRG1/NAGLU/ARSB/SLC11A1/SUMF1/-/NPC2/ACP2/GNPTAB/CTSB/FUCA2/-/PSAP/SMPD1/CTSZ	cfa:488577/cfa:490004/cfa:479065/cfa:480232/cfa:482897/cfa:478435/cfa:607705/cfa:610922/cfa:403400/cfa:484932/cfa:100855818/cfa:489661/cfa:483691/cfa:490965/cfa:610364/cfa:478909/cfa:484681/cfa:102156614/cfa:403920/cfa:475983/cfa:475443/cfa:486077/cfa:484016/cfa:475316/cfa:479240/cfa:485334/cfa:611983	27	6	ENSCAFG00000010206/ENSCAFG00000010995/ENSCAFG00000001149/ENSCAFG00000008833/ENSCAFG00000046119/ENSCAFG00000012183	21	ENSCAFG00000030466/ENSCAFG00000014076/ENSCAFG00000007143/ENSCAFG00000008611/ENSCAFG00000015017/ENSCAFG00000019582/ENSCAFG00000012086/ENSCAFG00000017257/ENSCAFG00000017907/ENSCAFG00000019861/ENSCAFG00000010972/ENSCAFG00000014972/ENSCAFG00000009168/ENSCAFG00000014645/ENSCAFG00000005954/ENSCAFG00000016932/ENSCAFG00000007248/ENSCAFG00000007934/ENSCAFG00000000309/ENSCAFG00000014388/ENSCAFG00000006411
cfa04610	Complement and coagulation cascades	16/877	60/6815	0.00298479	ENSCAFG00000016881/ENSCAFG00000015606/ENSCAFG00000017646/ENSCAFG00000015215/ENSCAFG00000014752/ENSCAFG00000011039/ENSCAFG00000004175/ENSCAFG00000000059/ENSCAFG00000009509/ENSCAFG00000004730/ENSCAFG00000008999/ENSCAFG00000011630/ENSCAFG00000019552/ENSCAFG00000015190/ENSCAFG00000014256/ENSCAFG00000009284	ITGAM/F2RL3/SERPINA1/F5/TFPI/ITGB2/C5AR1/SERPINB2/F13A1/PLAUR/PROS1/-/ARHGAP45/PLAU/-/F2R	cfa:489929/cfa:484846/cfa:480422/cfa:100685858/cfa:403921/cfa:403770/cfa:442974/cfa:609604/cfa:478711/cfa:476446/cfa:478529/cfa:102157092/cfa:485095/cfa:403426/cfa:102156626/cfa:488942	16	5	ENSCAFG00000015606/ENSCAFG00000014752/ENSCAFG00000009509/ENSCAFG00000008999/ENSCAFG00000009284	11	ENSCAFG00000016881/ENSCAFG00000017646/ENSCAFG00000015215/ENSCAFG00000011039/ENSCAFG00000004175/ENSCAFG00000000059/ENSCAFG00000004730/ENSCAFG00000011630/ENSCAFG00000019552/ENSCAFG00000015190/ENSCAFG00000014256
cfa04151	PI3K-Akt signaling pathway	61/877	338/6815	0.00323748	ENSCAFG00000018219/ENSCAFG00000002046/ENSCAFG00000012477/ENSCAFG00000014145/ENSCAFG00000014345/ENSCAFG00000019838/ENSCAFG00000003376/ENSCAFG00000009569/ENSCAFG00000003518/ENSCAFG00000043945/ENSCAFG00000001938/ENSCAFG00000017411/ENSCAFG00000006491/ENSCAFG00000011532/ENSCAFG00000017017/ENSCAFG00000013006/ENSCAFG00000005210/ENSCAFG00000013735/ENSCAFG00000031015/ENSCAFG00000031965/ENSCAFG00000003821/…	CSF1R/GNG11/ITGB5/ITGA2B/FN1/RXRA/CSF3R/SPP1/TLR4/-/VEGFA/EPOR/ITGA5/EGF/THBS3/ITGA6/IL2RA/ITGB3/YWHAH/FGF1/ITGB1/GNB5/HGF/CREB5/ITGA2/TLR2/KDR/PIK3CG/SOS2/CREB3L1/LAMC1/PDGFD/COL4A3/GNG2/GNB4/SGK1/ITGA8/MCL1/IL6R/ATF4/ITGAV/PRKAA1/GYS1/SGK3/VEGFC/ANGPT1/OSM/COL2A1/COL1A1/SOS1/IKBKG/CSF1/BCL2L1/COL4A4/ITGA7/RPS6KB2/YWHAG/COL6A1/CDKN1A/LPAR6/F2R	cfa:489188/cfa:100855806/cfa:608977/cfa:403789/cfa:403845/cfa:491278/cfa:607605/cfa:478471/cfa:403417/cfa:102152155/cfa:403802/cfa:484943/cfa:486493/cfa:403657/cfa:610359/cfa:100856563/cfa:403870/cfa:403788/cfa:100687866/cfa:607724/cfa:477956/cfa:608623/cfa:403441/cfa:475266/cfa:489208/cfa:448807/cfa:482154/cfa:483266/cfa:490682/cfa:483636/cfa:480034/cfa:479460/cfa:403842/cfa:610817/cfa:488087/cf…	61	34	ENSCAFG00000002046/ENSCAFG00000012477/ENSCAFG00000014145/ENSCAFG00000043945/ENSCAFG00000017411/ENSCAFG00000011532/ENSCAFG00000017017/ENSCAFG00000013006/ENSCAFG00000005210/ENSCAFG00000013735/ENSCAFG00000031015/ENSCAFG00000031965/ENSCAFG00000003821/ENSCAFG00000015662/ENSCAFG00000018423/ENSCAFG00000002079/ENSCAFG00000009282/ENSCAFG00000013234/ENSCAFG00000032342/ENSCAFG00000010426/ENSCAFG00000004656/…	27	ENSCAFG00000018219/ENSCAFG00000014345/ENSCAFG00000019838/ENSCAFG00000003376/ENSCAFG00000009569/ENSCAFG00000003518/ENSCAFG00000001938/ENSCAFG00000006491/ENSCAFG00000006370/ENSCAFG00000003005/ENSCAFG00000008351/ENSCAFG00000003977/ENSCAFG00000014275/ENSCAFG00000031640/ENSCAFG00000011335/ENSCAFG00000000217/ENSCAFG00000012050/ENSCAFG00000017184/ENSCAFG00000003858/ENSCAFG00000007353/ENSCAFG00000012468/…
cfa04928	Parathyroid hormone synthesis, secretion and action	24/877	107/6815	0.00407065	ENSCAFG00000019309/ENSCAFG00000001254/ENSCAFG00000014928/ENSCAFG00000015246/ENSCAFG00000024903/ENSCAFG00000019838/ENSCAFG00000011376/ENSCAFG00000011197/ENSCAFG00000011839/ENSCAFG00000003005/ENSCAFG00000010955/ENSCAFG00000009282/ENSCAFG00000017040/ENSCAFG00000010871/ENSCAFG00000012293/ENSCAFG00000016488/ENSCAFG00000001324/ENSCAFG00000009913/ENSCAFG00000017790/ENSCAFG00000008907/ENSCAFG00000002008/…	MMP25/EGR1/PDE4C/PLD1/MAFB/RXRA/AKAP13/MMP14/CYP24A1/CREB5/PTHLH/CREB3L1/FOS/LRP5/ADCY4/PRKACA/ATF4/ADCY7/PDE4A/ADCY6/RUNX2/ADCY9/CDKN1A/BRAF	cfa:490046/cfa:481528/cfa:609938/cfa:488167/cfa:485873/cfa:491278/cfa:479032/cfa:403823/cfa:485935/cfa:475266/cfa:403987/cfa:483636/cfa:490792/cfa:100306933/cfa:480271/cfa:403556/cfa:474503/cfa:487289/cfa:100683695/cfa:477625/cfa:474923/cfa:490031/cfa:474890/cfa:475526	24	7	ENSCAFG00000011839/ENSCAFG00000010955/ENSCAFG00000009282/ENSCAFG00000010871/ENSCAFG00000001324/ENSCAFG00000008907/ENSCAFG00000029853	17	ENSCAFG00000019309/ENSCAFG00000001254/ENSCAFG00000014928/ENSCAFG00000015246/ENSCAFG00000024903/ENSCAFG00000019838/ENSCAFG00000011376/ENSCAFG00000011197/ENSCAFG00000003005/ENSCAFG00000017040/ENSCAFG00000012293/ENSCAFG00000016488/ENSCAFG00000009913/ENSCAFG00000017790/ENSCAFG00000002008/ENSCAFG00000019237/ENSCAFG00000003907
cfa04926	Relaxin signaling pathway	28/877	133/6815	0.00522336	ENSCAFG00000028460/ENSCAFG00000002046/ENSCAFG00000002115/ENSCAFG00000043280/ENSCAFG00000001938/ENSCAFG00000015662/ENSCAFG00000029302/ENSCAFG00000003005/ENSCAFG00000014275/ENSCAFG00000009282/ENSCAFG00000017040/ENSCAFG00000010426/ENSCAFG00000019279/ENSCAFG00000031640/ENSCAFG00000001382/ENSCAFG00000011335/ENSCAFG00000012293/ENSCAFG00000018897/ENSCAFG00000016488/ENSCAFG00000001324/ENSCAFG00000009913/…	-/GNG11/RLN2/-/VEGFA/GNB5/-/CREB5/SOS2/CREB3L1/FOS/COL4A3/GNA15/GNG2/MAPK13/GNB4/ADCY4/JUN/PRKACA/ATF4/ADCY7/ADCY6/VEGFC/COL1A1/SOS1/ADCY9/COL4A4/SRC	cfa:102152225/cfa:100855806/cfa:403742/cfa:611955/cfa:403802/cfa:608623/cfa:102152225/cfa:475266/cfa:490682/cfa:483636/cfa:490792/cfa:403842/cfa:485063/cfa:610817/cfa:612821/cfa:488087/cfa:480271/cfa:609429/cfa:403556/cfa:474503/cfa:487289/cfa:477625/cfa:482932/cfa:403651/cfa:483042/cfa:490031/cfa:403841/cfa:485864	28	14	ENSCAFG00000028460/ENSCAFG00000002046/ENSCAFG00000002115/ENSCAFG00000043280/ENSCAFG00000015662/ENSCAFG00000029302/ENSCAFG00000009282/ENSCAFG00000010426/ENSCAFG00000001324/ENSCAFG00000008907/ENSCAFG00000008409/ENSCAFG00000017018/ENSCAFG00000010423/ENSCAFG00000008755	14	ENSCAFG00000001938/ENSCAFG00000003005/ENSCAFG00000014275/ENSCAFG00000017040/ENSCAFG00000019279/ENSCAFG00000031640/ENSCAFG00000001382/ENSCAFG00000011335/ENSCAFG00000012293/ENSCAFG00000018897/ENSCAFG00000016488/ENSCAFG00000009913/ENSCAFG00000006340/ENSCAFG00000019237
cfa05133	Pertussis	19/877	80/6815	0.0052453	ENSCAFG00000005852/ENSCAFG00000003518/ENSCAFG00000006491/ENSCAFG00000025016/ENSCAFG00000011039/ENSCAFG00000011157/ENSCAFG00000010686/ENSCAFG00000003821/ENSCAFG00000003029/ENSCAFG00000004966/ENSCAFG00000017040/ENSCAFG00000017469/ENSCAFG00000007245/ENSCAFG00000001382/ENSCAFG00000018897/ENSCAFG00000010432/ENSCAFG00000007249/ENSCAFG00000017563/ENSCAFG00000009700	-/TLR4/ITGA5/CXCL6/ITGB2/CASP7/NLRP3/ITGB1/CXCL8/MYD88/FOS/CALML4/IL1A/MAPK13/JUN/TIRAP/IL1B/-/IRAK4	cfa:607076/cfa:403417/cfa:486493/cfa:106557449/cfa:403770/cfa:486896/cfa:490576/cfa:477956/cfa:403850/cfa:477024/cfa:490792/cfa:478351/cfa:403782/cfa:612821/cfa:609429/cfa:609544/cfa:403974/cfa:476428/cfa:486601	19	2	ENSCAFG00000025016/ENSCAFG00000003821	17	ENSCAFG00000005852/ENSCAFG00000003518/ENSCAFG00000006491/ENSCAFG00000011039/ENSCAFG00000011157/ENSCAFG00000010686/ENSCAFG00000003029/ENSCAFG00000004966/ENSCAFG00000017040/ENSCAFG00000017469/ENSCAFG00000007245/ENSCAFG00000001382/ENSCAFG00000018897/ENSCAFG00000010432/ENSCAFG00000007249/ENSCAFG00000017563/ENSCAFG00000009700
cfa05100	Bacterial invasion of epithelial cells	20/877	86/6815	0.00546098	ENSCAFG00000043280/ENSCAFG00000014345/ENSCAFG00000010241/ENSCAFG00000020082/ENSCAFG00000006491/ENSCAFG00000010478/ENSCAFG00000001315/ENSCAFG00000007789/ENSCAFG00000003821/ENSCAFG00000015254/ENSCAFG00000048027/ENSCAFG00000016020/ENSCAFG00000013062/ENSCAFG00000005889/ENSCAFG00000006488/ENSCAFG00000012960/ENSCAFG00000010313/ENSCAFG00000015188/ENSCAFG00000019157/ENSCAFG00000008755	-/FN1/PXN/DNM1/ITGA5/CTTN/CTNNA1/ARHGAP10/ITGB1/VCL/-/ACTB/DOCK1/RHOG/ILK/SEPTIN2/ELMO2/CRKL/CRK/SRC	cfa:611955/cfa:403845/cfa:486299/cfa:491319/cfa:486493/cfa:610283/cfa:474698/cfa:482639/cfa:477956/cfa:479252/cfa:486299/cfa:403580/cfa:486934/cfa:485217/cfa:476836/cfa:487886/cfa:477251/cfa:608125/cfa:100684309/cfa:485864	20	9	ENSCAFG00000043280/ENSCAFG00000020082/ENSCAFG00000010478/ENSCAFG00000007789/ENSCAFG00000003821/ENSCAFG00000015254/ENSCAFG00000006488/ENSCAFG00000012960/ENSCAFG00000008755	11	ENSCAFG00000014345/ENSCAFG00000010241/ENSCAFG00000006491/ENSCAFG00000001315/ENSCAFG00000048027/ENSCAFG00000016020/ENSCAFG00000013062/ENSCAFG00000005889/ENSCAFG00000010313/ENSCAFG00000015188/ENSCAFG00000019157
cfa00600	Sphingolipid metabolism	12/877	43/6815	0.0064914	ENSCAFG00000007143/ENSCAFG00000015628/ENSCAFG00000029621/ENSCAFG00000045576/ENSCAFG00000044931/ENSCAFG00000005073/ENSCAFG00000046134/novel.1413/ENSCAFG00000015602/ENSCAFG00000005607/ENSCAFG00000014100/ENSCAFG00000006411	ASAH1/SGMS1/ACER2/-/-/SPHK1/-/-/ASAH2/SPTLC3/SGPL1/SMPD1	cfa:482897/cfa:477582/cfa:100856386/cfa:609668/cfa:610884/cfa:483329/cfa:610884/cfa:610884/cfa:486461/cfa:485766/cfa:489032/cfa:485334	12	3	ENSCAFG00000029621/ENSCAFG00000045576/ENSCAFG00000015602	9	ENSCAFG00000007143/ENSCAFG00000015628/ENSCAFG00000044931/ENSCAFG00000005073/ENSCAFG00000046134/novel.1413/ENSCAFG00000005607/ENSCAFG00000014100/ENSCAFG00000006411
cfa05202	Transcriptional misregulation in cancer	33/877	166/6815	0.00649552	ENSCAFG00000018219/ENSCAFG00000011751/ENSCAFG00000016060/ENSCAFG00000013904/ENSCAFG00000008723/ENSCAFG00000001898/ENSCAFG00000006496/ENSCAFG00000005852/ENSCAFG00000019838/ENSCAFG00000009365/ENSCAFG00000011504/ENSCAFG00000007407/ENSCAFG00000006100/ENSCAFG00000003029/ENSCAFG00000009634/ENSCAFG00000031326/ENSCAFG00000008922/ENSCAFG00000043872/ENSCAFG00000019386/ENSCAFG00000016180/ENSCAFG00000011517/…	CSF1R/CD86/RARA/BCL6/SPI1/CDK14/MITF/-/RXRA/SPINT1/FCGR1A/-/DUSP6/CXCL8/NFKBIZ/CEBPB/MLF1/-/GADD45B/KLF3/-/HPGD/RUNX2/ETV6/MAX/-/BCL2L1/PBX1/JMJD1C/BCL2A1/TFE3/PLAU/CDKN1A	cfa:489188/cfa:403764/cfa:480526/cfa:488124/cfa:611255/cfa:475223/cfa:415126/cfa:607076/cfa:491278/cfa:487501/cfa:403462/cfa:100683573/cfa:482594/cfa:403850/cfa:478549/cfa:100856480/cfa:477127/cfa:610908/cfa:485069/cfa:488836/cfa:612779/cfa:486073/cfa:474923/cfa:486685/cfa:609969/cfa:480110/cfa:403618/cfa:488669/cfa:479221/cfa:488770/cfa:491872/cfa:403426/cfa:474890	33	10	ENSCAFG00000001898/ENSCAFG00000008922/ENSCAFG00000043872/ENSCAFG00000011517/ENSCAFG00000007891/ENSCAFG00000016212/ENSCAFG00000016119/ENSCAFG00000007053/ENSCAFG00000013289/ENSCAFG00000029853	23	ENSCAFG00000018219/ENSCAFG00000011751/ENSCAFG00000016060/ENSCAFG00000013904/ENSCAFG00000008723/ENSCAFG00000006496/ENSCAFG00000005852/ENSCAFG00000019838/ENSCAFG00000009365/ENSCAFG00000011504/ENSCAFG00000007407/ENSCAFG00000006100/ENSCAFG00000003029/ENSCAFG00000009634/ENSCAFG00000031326/ENSCAFG00000019386/ENSCAFG00000016180/ENSCAFG00000002008/ENSCAFG00000013371/ENSCAFG00000013081/ENSCAFG00000013979/…
cfa04913	Ovarian steroidogenesis	10/877	33/6815	0.00674102	ENSCAFG00000006948/ENSCAFG00000013762/ENSCAFG00000006164/ENSCAFG00000012293/ENSCAFG00000016488/ENSCAFG00000009913/ENSCAFG00000008907/ENSCAFG00000017539/ENSCAFG00000019237/ENSCAFG00000023467	ALOX5/PTGS2/CYP1B1/ADCY4/PRKACA/ADCY7/ADCY6/LDLR/ADCY9/ACOT6	cfa:477753/cfa:442942/cfa:483038/cfa:480271/cfa:403556/cfa:487289/cfa:477625/cfa:100683160/cfa:490031/cfa:490771	10	1	ENSCAFG00000008907	9	ENSCAFG00000006948/ENSCAFG00000013762/ENSCAFG00000006164/ENSCAFG00000012293/ENSCAFG00000016488/ENSCAFG00000009913/ENSCAFG00000017539/ENSCAFG00000019237/ENSCAFG00000023467
cfa04620	Toll-like receptor signaling pathway	20/877	91/6815	0.0104571	ENSCAFG00000011751/ENSCAFG00000005852/ENSCAFG00000009569/ENSCAFG00000003518/ENSCAFG00000016172/ENSCAFG00000003029/ENSCAFG00000008351/ENSCAFG00000004966/ENSCAFG00000001611/ENSCAFG00000017040/ENSCAFG00000024010/ENSCAFG00000001382/ENSCAFG00000018171/ENSCAFG00000018897/ENSCAFG00000010432/ENSCAFG00000009960/ENSCAFG00000019605/ENSCAFG00000007249/ENSCAFG00000011368/ENSCAFG00000009700	CD86/-/SPP1/TLR4/TLR6/CXCL8/TLR2/MYD88/IRF5/FOS/TLR1/MAPK13/CCL5/JUN/TIRAP/TOLLIP/IKBKG/IL1B/TLR5/IRAK4	cfa:403764/cfa:607076/cfa:478471/cfa:403417/cfa:488834/cfa:403850/cfa:448807/cfa:477024/cfa:482264/cfa:490792/cfa:488834/cfa:612821/cfa:403522/cfa:609429/cfa:609544/cfa:483657/cfa:612576/cfa:403974/cfa:488605/cfa:486601	20	1	ENSCAFG00000018171	19	ENSCAFG00000011751/ENSCAFG00000005852/ENSCAFG00000009569/ENSCAFG00000003518/ENSCAFG00000016172/ENSCAFG00000003029/ENSCAFG00000008351/ENSCAFG00000004966/ENSCAFG00000001611/ENSCAFG00000017040/ENSCAFG00000024010/ENSCAFG00000001382/ENSCAFG00000018897/ENSCAFG00000010432/ENSCAFG00000009960/ENSCAFG00000019605/ENSCAFG00000007249/ENSCAFG00000011368/ENSCAFG00000009700
cfa00500	Starch and sucrose metabolism	9/877	31/6815	0.0134152	ENSCAFG00000016584/ENSCAFG00000003841/ENSCAFG00000025371/ENSCAFG00000016249/ENSCAFG00000013917/ENSCAFG00000012455/ENSCAFG00000003858/ENSCAFG00000018670/ENSCAFG00000002944	HK3/MGAM/MGAM2/PGM2/HK1/TREH/GYS1/PGM1/-	cfa:489096/cfa:475523/cfa:482756/cfa:479116/cfa:479234/cfa:489380/cfa:611993/cfa:479545/cfa:606490	9	2	ENSCAFG00000012455/ENSCAFG00000002944	7	ENSCAFG00000016584/ENSCAFG00000003841/ENSCAFG00000025371/ENSCAFG00000016249/ENSCAFG00000013917/ENSCAFG00000003858/ENSCAFG00000018670
cfa04971	Gastric acid secretion	15/877	64/6815	0.0139726	ENSCAFG00000010231/ENSCAFG00000012119/ENSCAFG00000010736/ENSCAFG00000016020/ENSCAFG00000009967/ENSCAFG00000009795/ENSCAFG00000017469/ENSCAFG00000009817/ENSCAFG00000012293/ENSCAFG00000016488/ENSCAFG00000009913/ENSCAFG00000007731/ENSCAFG00000008907/ENSCAFG00000019237/ENSCAFG00000017563	KCNQ1/MYLK/KCNJ2/ACTB/CHRM3/ATP1A1/CALML4/KCNJ15/ADCY4/PRKACA/ADCY7/ATP1B3/ADCY6/ADCY9/-	cfa:483669/cfa:488012/cfa:403717/cfa:403580/cfa:403827/cfa:403992/cfa:478351/cfa:487759/cfa:480271/cfa:403556/cfa:487289/cfa:477098/cfa:477625/cfa:490031/cfa:476428	15	3	ENSCAFG00000012119/ENSCAFG00000009967/ENSCAFG00000008907	12	ENSCAFG00000010231/ENSCAFG00000010736/ENSCAFG00000016020/ENSCAFG00000009795/ENSCAFG00000017469/ENSCAFG00000009817/ENSCAFG00000012293/ENSCAFG00000016488/ENSCAFG00000009913/ENSCAFG00000007731/ENSCAFG00000019237/ENSCAFG00000017563
cfa00030	Pentose phosphate pathway	9/877	32/6815	0.0165926	ENSCAFG00000009035/ENSCAFG00000016797/ENSCAFG00000019727/ENSCAFG00000016249/ENSCAFG00000032762/ENSCAFG00000019598/ENSCAFG00000018670/ENSCAFG00000008221/ENSCAFG00000005191	PFKM/PGD/H6PD/PGM2/-/G6PD/PGM1/-/RBKS	cfa:403849/cfa:478236/cfa:489642/cfa:479116/cfa:100856455/cfa:481088/cfa:479545/cfa:479787/cfa:475710	9	3	ENSCAFG00000009035/ENSCAFG00000032762/ENSCAFG00000008221	6	ENSCAFG00000016797/ENSCAFG00000019727/ENSCAFG00000016249/ENSCAFG00000019598/ENSCAFG00000018670/ENSCAFG00000005191
cfa05020	Prion diseases	9/877	32/6815	0.0165926	ENSCAFG00000001254/ENSCAFG00000019633/ENSCAFG00000013234/ENSCAFG00000007245/ENSCAFG00000018171/ENSCAFG00000006065/ENSCAFG00000016488/ENSCAFG00000007249/ENSCAFG00000015178	EGR1/NOTCH1/LAMC1/IL1A/CCL5/PRNP/PRKACA/IL1B/ELK1	cfa:481528/cfa:480676/cfa:480034/cfa:403782/cfa:403522/cfa:485783/cfa:403556/cfa:403974/cfa:491860	9	2	ENSCAFG00000013234/ENSCAFG00000018171	7	ENSCAFG00000001254/ENSCAFG00000019633/ENSCAFG00000007245/ENSCAFG00000006065/ENSCAFG00000016488/ENSCAFG00000007249/ENSCAFG00000015178
cfa05165	Human papillomavirus infection	51/877	297/6815	0.0173692	ENSCAFG00000012477/ENSCAFG00000014145/ENSCAFG00000014345/ENSCAFG00000010241/ENSCAFG00000009569/ENSCAFG00000043945/ENSCAFG00000001938/ENSCAFG00000006491/ENSCAFG00000011532/ENSCAFG00000017017/ENSCAFG00000013006/ENSCAFG00000015017/ENSCAFG00000013735/ENSCAFG00000016387/ENSCAFG00000016815/ENSCAFG00000013762/ENSCAFG00000013442/ENSCAFG00000019582/ENSCAFG00000019633/ENSCAFG00000003821/ENSCAFG00000016399/…	ITGB5/ITGA2B/FN1/PXN/SPP1/-/VEGFA/ITGA5/EGF/THBS3/ITGA6/ATP6V0A1/ITGB3/RBPJ/PSEN1/PTGS2/WNT3/ATP6AP1/NOTCH1/ITGB1/LFNG/CREB5/-/ITGA2/TNFRSF1A/TCIRG1/SOS2/CREB3L1/LAMC1/COL4A3/NOTCH4/EP300/NOTCH2/ITGA8/PRKCI/PRKACA/ITGAV/PARD6G/FAS/TCF7L2/COL2A1/COL1A1/SOS1/IKBKG/COL4A4/TBPL1/ITGA7/RPS6KB2/DLA-79/COL6A1/CDKN1A	cfa:608977/cfa:403789/cfa:403845/cfa:486299/cfa:478471/cfa:102152155/cfa:403802/cfa:486493/cfa:403657/cfa:610359/cfa:100856563/cfa:607705/cfa:403788/cfa:479122/cfa:403408/cfa:442942/cfa:609107/cfa:610922/cfa:480676/cfa:477956/cfa:489891/cfa:475266/cfa:486299/cfa:489208/cfa:403634/cfa:483691/cfa:490682/cfa:483636/cfa:480034/cfa:403842/cfa:481726/cfa:100684945/cfa:483148/cfa:487119/cfa:478686/cfa:4…	51	24	ENSCAFG00000012477/ENSCAFG00000014145/ENSCAFG00000043945/ENSCAFG00000011532/ENSCAFG00000017017/ENSCAFG00000013006/ENSCAFG00000013735/ENSCAFG00000003821/ENSCAFG00000018423/ENSCAFG00000009282/ENSCAFG00000013234/ENSCAFG00000010426/ENSCAFG00000000791/ENSCAFG00000004656/ENSCAFG00000014823/ENSCAFG00000014597/ENSCAFG00000000005/ENSCAFG00000009059/ENSCAFG00000017018/ENSCAFG00000010423/ENSCAFG00000011590/…	27	ENSCAFG00000014345/ENSCAFG00000010241/ENSCAFG00000009569/ENSCAFG00000001938/ENSCAFG00000006491/ENSCAFG00000015017/ENSCAFG00000016387/ENSCAFG00000016815/ENSCAFG00000013762/ENSCAFG00000013442/ENSCAFG00000019582/ENSCAFG00000019633/ENSCAFG00000016399/ENSCAFG00000003005/ENSCAFG00000048027/ENSCAFG00000015197/ENSCAFG00000010972/ENSCAFG00000014275/ENSCAFG00000001125/ENSCAFG00000010476/ENSCAFG00000016488/…
cfa04024	cAMP signaling pathway	33/877	178/6815	0.0181461	ENSCAFG00000007027/ENSCAFG00000014928/ENSCAFG00000015246/novel.1599/ENSCAFG00000008540/ENSCAFG00000006214/ENSCAFG00000012391/ENSCAFG00000003005/ENSCAFG00000009282/ENSCAFG00000017040/ENSCAFG00000014701/ENSCAFG00000014838/ENSCAFG00000002487/ENSCAFG00000000538/ENSCAFG00000009795/ENSCAFG00000009713/ENSCAFG00000017469/ENSCAFG00000001125/ENSCAFG00000012293/ENSCAFG00000013828/ENSCAFG00000018897/ENSCAFG0…	FFAR2/PDE4C/PLD1/-/MYL9/ARAP3/PDE3A/CREB5/CREB3L1/FOS/PTGER2/GRIA4/GABBR2/VIP/ATP1A1/TSHB/CALML4/EP300/ADCY4/ADORA2A/JUN/PRKACA/ADCY7/TNNI3/PDE4A/ATP1B3/ADCY6/PPP1R12A/ADCY9/-/TIAM1/F2R/BRAF	cfa:484580/cfa:609938/cfa:488167/cfa:403430/cfa:485856/cfa:487188/cfa:610836/cfa:475266/cfa:483636/cfa:490792/cfa:403797/cfa:489427/cfa:481627/cfa:484038/cfa:403992/cfa:403973/cfa:478351/cfa:100684945/cfa:480271/cfa:403960/cfa:609429/cfa:403556/cfa:487289/cfa:403566/cfa:100683695/cfa:477098/cfa:477625/cfa:475411/cfa:490031/cfa:476428/cfa:487731/cfa:488942/cfa:475526	33	11	novel.1599/ENSCAFG00000008540/ENSCAFG00000012391/ENSCAFG00000009282/ENSCAFG00000014838/ENSCAFG00000002487/ENSCAFG00000000538/ENSCAFG00000009713/ENSCAFG00000002618/ENSCAFG00000008907/ENSCAFG00000009284	22	ENSCAFG00000007027/ENSCAFG00000014928/ENSCAFG00000015246/ENSCAFG00000006214/ENSCAFG00000003005/ENSCAFG00000017040/ENSCAFG00000014701/ENSCAFG00000009795/ENSCAFG00000017469/ENSCAFG00000001125/ENSCAFG00000012293/ENSCAFG00000013828/ENSCAFG00000018897/ENSCAFG00000016488/ENSCAFG00000009913/ENSCAFG00000017790/ENSCAFG00000007731/ENSCAFG00000005779/ENSCAFG00000019237/ENSCAFG00000017563/ENSCAFG00000008853/…
cfa04010	MAPK signaling pathway	46/877	266/6815	0.0205671	ENSCAFG00000018219/ENSCAFG00000012144/ENSCAFG00000005909/ENSCAFG00000005852/ENSCAFG00000014029/ENSCAFG00000018650/ENSCAFG00000001938/ENSCAFG00000011532/ENSCAFG00000005773/ENSCAFG00000013415/ENSCAFG00000002147/ENSCAFG00000006100/ENSCAFG00000031965/ENSCAFG00000029826/ENSCAFG00000006370/ENSCAFG00000015197/ENSCAFG00000002079/ENSCAFG00000014275/ENSCAFG00000004966/ENSCAFG00000028570/ENSCAFG00000017040/…	CSF1R/MAP3K6/RASGRP4/-/IL1RAP/NLK/VEGFA/EGF/CACNB4/MAP3K11/IL1R1/DUSP6/FGF1/DUSP1/HGF/TNFRSF1A/KDR/SOS2/MYD88/DUSP3/FOS/PDGFD/DUSP4/RPS6KA2/GADD45B/IL1A/MAPK13/MAP3K3/JUN/PRKACA/ATF4/CRKL/FAS/MAX/VEGFC/TGFB2/ANGPT1/SOS1/IKBKG/CSF1/IL1B/DUSP5/ELK1/CRK/IRAK4/BRAF	cfa:489188/cfa:487345/cfa:484528/cfa:607076/cfa:488126/cfa:491160/cfa:403802/cfa:403657/cfa:609361/cfa:483732/cfa:481328/cfa:482594/cfa:607724/cfa:489117/cfa:403441/cfa:403634/cfa:482154/cfa:490682/cfa:477024/cfa:480505/cfa:490792/cfa:479460/cfa:489117/cfa:612448/cfa:485069/cfa:403782/cfa:612821/cfa:480481/cfa:609429/cfa:403556/cfa:474503/cfa:608125/cfa:486469/cfa:609969/cfa:482932/cfa:488596/cfa…	46	9	ENSCAFG00000018650/ENSCAFG00000011532/ENSCAFG00000031965/ENSCAFG00000002079/ENSCAFG00000032342/ENSCAFG00000001324/ENSCAFG00000016212/ENSCAFG00000008409/ENSCAFG00000000693	37	ENSCAFG00000018219/ENSCAFG00000012144/ENSCAFG00000005909/ENSCAFG00000005852/ENSCAFG00000014029/ENSCAFG00000001938/ENSCAFG00000005773/ENSCAFG00000013415/ENSCAFG00000002147/ENSCAFG00000006100/ENSCAFG00000029826/ENSCAFG00000006370/ENSCAFG00000015197/ENSCAFG00000014275/ENSCAFG00000004966/ENSCAFG00000028570/ENSCAFG00000017040/ENSCAFG00000030240/ENSCAFG00000000828/ENSCAFG00000019386/ENSCAFG00000007245/…
cfa04650	Natural killer cell mediated cytotoxicity	19/877	91/6815	0.02097	ENSCAFG00000043280/ENSCAFG00000011039/ENSCAFG00000030501/ENSCAFG00000000260/ENSCAFG00000016168/ENSCAFG00000028587/ENSCAFG00000017333/ENSCAFG00000014275/ENSCAFG00000016603/ENSCAFG00000009095/ENSCAFG00000013459/ENSCAFG00000013015/ENSCAFG00000031101/ENSCAFG00000015712/ENSCAFG00000013093/ENSCAFG00000006340/ENSCAFG00000016961/ENSCAFG00000029072/ENSCAFG00000003907	-/ITGB2/-/IFNGR1/BID/-/LAT/SOS2/ITGAL/-/KLRD1/-/CD48/FAS/SH2D1B/SOS1/LCP2/-/BRAF	cfa:611955/cfa:403770/cfa:487739/cfa:100856077/cfa:100683675/cfa:486692/cfa:607947/cfa:490682/cfa:489905/cfa:100856276/cfa:611360/cfa:478984/cfa:488642/cfa:486469/cfa:609474/cfa:483042/cfa:489126/cfa:611571/cfa:475526	19	6	ENSCAFG00000043280/ENSCAFG00000016168/ENSCAFG00000028587/ENSCAFG00000017333/ENSCAFG00000013459/ENSCAFG00000029072	13	ENSCAFG00000011039/ENSCAFG00000030501/ENSCAFG00000000260/ENSCAFG00000014275/ENSCAFG00000016603/ENSCAFG00000009095/ENSCAFG00000013015/ENSCAFG00000031101/ENSCAFG00000015712/ENSCAFG00000013093/ENSCAFG00000006340/ENSCAFG00000016961/ENSCAFG00000003907
cfa04925	Aldosterone synthesis and secretion	18/877	85/6815	0.0211665	ENSCAFG00000016070/ENSCAFG00000003005/ENSCAFG00000015734/ENSCAFG00000009282/ENSCAFG00000009795/ENSCAFG00000017469/ENSCAFG00000012293/ENSCAFG00000016488/ENSCAFG00000001324/ENSCAFG00000009913/ENSCAFG00000007731/ENSCAFG00000008907/ENSCAFG00000000712/ENSCAFG00000005698/ENSCAFG00000002610/ENSCAFG00000017539/ENSCAFG00000019237/ENSCAFG00000017563	DAGLA/CREB5/DAGLB/CREB3L1/ATP1A1/CALML4/ADCY4/PRKACA/ATF4/ADCY7/ATP1B3/ADCY6/CYP21A2/PDE2A/PRKCE/LDLR/ADCY9/-	cfa:483795/cfa:475266/cfa:479756/cfa:483636/cfa:403992/cfa:478351/cfa:480271/cfa:403556/cfa:474503/cfa:487289/cfa:477098/cfa:477625/cfa:415124/cfa:609574/cfa:609934/cfa:100683160/cfa:490031/cfa:476428	18	3	ENSCAFG00000009282/ENSCAFG00000001324/ENSCAFG00000008907	15	ENSCAFG00000016070/ENSCAFG00000003005/ENSCAFG00000015734/ENSCAFG00000009795/ENSCAFG00000017469/ENSCAFG00000012293/ENSCAFG00000016488/ENSCAFG00000009913/ENSCAFG00000007731/ENSCAFG00000000712/ENSCAFG00000005698/ENSCAFG00000002610/ENSCAFG00000017539/ENSCAFG00000019237/ENSCAFG00000017563
cfa04072	Phospholipase D signaling pathway	27/877	142/6815	0.0226684	ENSCAFG00000014612/ENSCAFG00000014615/ENSCAFG00000015246/ENSCAFG00000043280/ENSCAFG00000020082/ENSCAFG00000011532/ENSCAFG00000001506/ENSCAFG00000004782/ENSCAFG00000004733/ENSCAFG00000003029/ENSCAFG00000005073/ENSCAFG00000003977/ENSCAFG00000014275/ENSCAFG00000013503/ENSCAFG00000037899/ENSCAFG00000032342/ENSCAFG00000024150/ENSCAFG00000012293/ENSCAFG00000010352/ENSCAFG00000009913/ENSCAFG00000008907/…	-/CXCR2/PLD1/-/DNM1/EGF/CYTH4/GAB2/DGKH/CXCL8/SPHK1/PIK3CG/SOS2/DGKG/-/PDGFD/ARF6/ADCY4/MS4A2/ADCY7/ADCY6/PIP5K1C/RALB/SOS1/ADCY9/LPAR6/F2R	cfa:478906/cfa:478905/cfa:488167/cfa:611955/cfa:491319/cfa:403657/cfa:481270/cfa:485167/cfa:476932/cfa:403850/cfa:483329/cfa:483266/cfa:490682/cfa:488115/cfa:611891/cfa:479460/cfa:490679/cfa:480271/cfa:403799/cfa:487289/cfa:477625/cfa:485054/cfa:483881/cfa:483042/cfa:490031/cfa:100856069/cfa:488942	27	8	ENSCAFG00000043280/ENSCAFG00000020082/ENSCAFG00000011532/ENSCAFG00000004733/ENSCAFG00000037899/ENSCAFG00000032342/ENSCAFG00000008907/ENSCAFG00000009284	19	ENSCAFG00000014612/ENSCAFG00000014615/ENSCAFG00000015246/ENSCAFG00000001506/ENSCAFG00000004782/ENSCAFG00000003029/ENSCAFG00000005073/ENSCAFG00000003977/ENSCAFG00000014275/ENSCAFG00000013503/ENSCAFG00000024150/ENSCAFG00000012293/ENSCAFG00000010352/ENSCAFG00000009913/ENSCAFG00000019205/ENSCAFG00000004844/ENSCAFG00000006340/ENSCAFG00000019237/ENSCAFG00000029700
cfa04918	Thyroid hormone synthesis	14/877	62/6815	0.0235429	ENSCAFG00000041926/ENSCAFG00000003005/ENSCAFG00000009282/ENSCAFG00000009795/ENSCAFG00000009713/ENSCAFG00000003730/ENSCAFG00000012293/ENSCAFG00000016488/ENSCAFG00000001324/ENSCAFG00000009913/ENSCAFG00000007731/ENSCAFG00000008907/ENSCAFG00000019237/ENSCAFG00000011495	CLEC10A/CREB5/CREB3L1/ATP1A1/TSHB/-/ADCY4/PRKACA/ATF4/ADCY7/ATP1B3/ADCY6/ADCY9/GPX1	cfa:489461/cfa:475266/cfa:483636/cfa:403992/cfa:403973/cfa:475348/cfa:480271/cfa:403556/cfa:474503/cfa:487289/cfa:477098/cfa:477625/cfa:490031/cfa:442961	14	6	ENSCAFG00000009282/ENSCAFG00000009713/ENSCAFG00000003730/ENSCAFG00000001324/ENSCAFG00000008907/ENSCAFG00000011495	8	ENSCAFG00000041926/ENSCAFG00000003005/ENSCAFG00000009795/ENSCAFG00000012293/ENSCAFG00000016488/ENSCAFG00000009913/ENSCAFG00000007731/ENSCAFG00000019237
cfa05032	Morphine addiction	16/877	74/6815	0.0239443	ENSCAFG00000002046/ENSCAFG00000014928/ENSCAFG00000019165/ENSCAFG00000012391/ENSCAFG00000015662/ENSCAFG00000002487/ENSCAFG00000031640/ENSCAFG00000011335/ENSCAFG00000012293/ENSCAFG00000011603/ENSCAFG00000016488/ENSCAFG00000009913/ENSCAFG00000017790/ENSCAFG00000008907/ENSCAFG00000005698/ENSCAFG00000019237	GNG11/PDE4C/GABRQ/PDE3A/GNB5/GABBR2/GNG2/GNB4/ADCY4/GRK3/PRKACA/ADCY7/PDE4A/ADCY6/PDE2A/ADCY9	cfa:100855806/cfa:609938/cfa:492225/cfa:610836/cfa:608623/cfa:481627/cfa:610817/cfa:488087/cfa:480271/cfa:486327/cfa:403556/cfa:487289/cfa:100683695/cfa:477625/cfa:609574/cfa:490031	16	7	ENSCAFG00000002046/ENSCAFG00000019165/ENSCAFG00000012391/ENSCAFG00000015662/ENSCAFG00000002487/ENSCAFG00000011603/ENSCAFG00000008907	9	ENSCAFG00000014928/ENSCAFG00000031640/ENSCAFG00000011335/ENSCAFG00000012293/ENSCAFG00000016488/ENSCAFG00000009913/ENSCAFG00000017790/ENSCAFG00000005698/ENSCAFG00000019237
cfa04022	cGMP-PKG signaling pathway	30/877	163/6815	0.0257649	ENSCAFG00000008527/ENSCAFG00000008540/ENSCAFG00000012472/ENSCAFG00000012119/ENSCAFG00000007609/ENSCAFG00000012391/ENSCAFG00000003005/ENSCAFG00000005502/ENSCAFG00000015023/ENSCAFG00000007865/ENSCAFG00000003977/ENSCAFG00000023592/ENSCAFG00000009282/ENSCAFG00000009795/ENSCAFG00000017469/ENSCAFG00000010595/ENSCAFG00000015194/ENSCAFG00000012293/ENSCAFG00000001324/ENSCAFG00000008566/ENSCAFG00000009913/…	GUCY1A1/MYL9/PDE5A/MYLK/MRVI1/PDE3A/CREB5/VDAC3/-/-/PIK3CG/SLC8A1/CREB3L1/ATP1A1/CALML4/RGS2/TRPC6/ADCY4/ATF4/GUCY1B1/ADCY7/ATP1B3/ADCY6/PDE2A/PRKCE/GTF2IRD1/PPP1R12A/IRS2/ADCY9/-	cfa:482663/cfa:485856/cfa:403825/cfa:488012/cfa:100855453/cfa:610836/cfa:475266/cfa:606963/cfa:474681/cfa:606963/cfa:483266/cfa:475738/cfa:483636/cfa:403992/cfa:478351/cfa:488584/cfa:489435/cfa:480271/cfa:474503/cfa:553102/cfa:487289/cfa:477098/cfa:477625/cfa:609574/cfa:609934/cfa:489796/cfa:475411/cfa:485548/cfa:490031/cfa:476428	30	15	ENSCAFG00000008527/ENSCAFG00000008540/ENSCAFG00000012472/ENSCAFG00000012119/ENSCAFG00000007609/ENSCAFG00000012391/ENSCAFG00000005502/ENSCAFG00000015023/ENSCAFG00000007865/ENSCAFG00000009282/ENSCAFG00000015194/ENSCAFG00000001324/ENSCAFG00000008566/ENSCAFG00000008907/ENSCAFG00000011763	15	ENSCAFG00000003005/ENSCAFG00000003977/ENSCAFG00000023592/ENSCAFG00000009795/ENSCAFG00000017469/ENSCAFG00000010595/ENSCAFG00000012293/ENSCAFG00000009913/ENSCAFG00000007731/ENSCAFG00000005698/ENSCAFG00000002610/ENSCAFG00000005779/ENSCAFG00000006058/ENSCAFG00000019237/ENSCAFG00000017563
cfa04974	Protein digestion and absorption	17/877	81/6815	0.0267266	ENSCAFG00000028460/ENSCAFG00000010231/ENSCAFG00000008235/ENSCAFG00000043945/ENSCAFG00000029302/ENSCAFG00000005490/ENSCAFG00000023592/ENSCAFG00000010547/ENSCAFG00000009795/ENSCAFG00000010426/ENSCAFG00000011177/ENSCAFG00000007731/ENSCAFG00000015495/ENSCAFG00000009059/ENSCAFG00000017018/ENSCAFG00000010423/ENSCAFG00000011911	-/KCNQ1/CPA3/-/-/KCNE3/SLC8A1/COL17A1/ATP1A1/COL4A3/SLC7A7/ATP1B3/SLC3A2/COL2A1/COL1A1/COL4A4/COL6A1	cfa:102152225/cfa:483669/cfa:485707/cfa:102152155/cfa:102152225/cfa:485197/cfa:475738/cfa:403739/cfa:403992/cfa:403842/cfa:490602/cfa:477098/cfa:483777/cfa:403826/cfa:403651/cfa:403841/cfa:100856491	17	9	ENSCAFG00000028460/ENSCAFG00000008235/ENSCAFG00000043945/ENSCAFG00000029302/ENSCAFG00000010426/ENSCAFG00000009059/ENSCAFG00000017018/ENSCAFG00000010423/ENSCAFG00000011911	8	ENSCAFG00000010231/ENSCAFG00000005490/ENSCAFG00000023592/ENSCAFG00000010547/ENSCAFG00000009795/ENSCAFG00000011177/ENSCAFG00000007731/ENSCAFG00000015495
cfa05332	Graft-versus-host disease	7/877	24/6815	0.0273544	ENSCAFG00000011751/ENSCAFG00000028587/ENSCAFG00000007245/ENSCAFG00000013459/ENSCAFG00000015712/ENSCAFG00000007249/ENSCAFG00000008234	CD86/-/IL1A/KLRD1/FAS/IL1B/DLA-79	cfa:403764/cfa:486692/cfa:403782/cfa:611360/cfa:486469/cfa:403974/cfa:483594	7	3	ENSCAFG00000028587/ENSCAFG00000013459/ENSCAFG00000008234	4	ENSCAFG00000011751/ENSCAFG00000007245/ENSCAFG00000015712/ENSCAFG00000007249
cfa05235	PD-L1 expression and PD-1 checkpoint pathway in cancer	19/877	94/6815	0.0287466	ENSCAFG00000013184/ENSCAFG00000003518/ENSCAFG00000011532/ENSCAFG00000030501/ENSCAFG00000041713/ENSCAFG00000000260/ENSCAFG00000017333/ENSCAFG00000008351/ENSCAFG00000004966/ENSCAFG00000017040/ENSCAFG00000001382/ENSCAFG00000009095/ENSCAFG00000012934/ENSCAFG00000002120/ENSCAFG00000018897/ENSCAFG00000010432/ENSCAFG00000019605/ENSCAFG00000011590/ENSCAFG00000029072	PDCD1/TLR4/EGF/-/CD4/IFNGR1/LAT/TLR2/MYD88/FOS/MAPK13/-/MAP3K3/CD274/JUN/TIRAP/IKBKG/RPS6KB2/-	cfa:486213/cfa:403417/cfa:403657/cfa:487739/cfa:403931/cfa:100856077/cfa:607947/cfa:448807/cfa:477024/cfa:490792/cfa:612821/cfa:100856276/cfa:480481/cfa:484186/cfa:609429/cfa:609544/cfa:612576/cfa:610499/cfa:611571	19	5	ENSCAFG00000013184/ENSCAFG00000011532/ENSCAFG00000017333/ENSCAFG00000011590/ENSCAFG00000029072	14	ENSCAFG00000003518/ENSCAFG00000030501/ENSCAFG00000041713/ENSCAFG00000000260/ENSCAFG00000008351/ENSCAFG00000004966/ENSCAFG00000017040/ENSCAFG00000001382/ENSCAFG00000009095/ENSCAFG00000012934/ENSCAFG00000002120/ENSCAFG00000018897/ENSCAFG00000010432/ENSCAFG00000019605
cfa00230	Purine metabolism	25/877	132/6815	0.0288117	ENSCAFG00000005609/ENSCAFG00000014928/ENSCAFG00000008527/ENSCAFG00000012472/ENSCAFG00000009920/ENSCAFG00000009498/ENSCAFG00000012391/ENSCAFG00000020105/ENSCAFG00000008433/ENSCAFG00000013746/ENSCAFG00000004371/ENSCAFG00000016249/ENSCAFG00000010354/ENSCAFG00000007194/ENSCAFG00000003154/ENSCAFG00000012293/ENSCAFG00000000211/ENSCAFG00000008566/ENSCAFG00000009913/ENSCAFG00000017790/ENSCAFG00000018670/…	XDH/PDE4C/GUCY1A1/PDE5A/GMPR/ADA/PDE3A/AK1/ENTPD1/-/ENTPD6/PGM2/NT5C2/FHIT/NT5C3A/ADCY4/-/GUCY1B1/ADCY7/PDE4A/PGM1/ADCY6/PDE2A/ADCY9/NUDT2	cfa:483028/cfa:609938/cfa:482663/cfa:403825/cfa:488231/cfa:477236/cfa:610836/cfa:480712/cfa:486810/cfa:480491/cfa:485564/cfa:479116/cfa:477809/cfa:100215999/cfa:475277/cfa:480271/cfa:480491/cfa:553102/cfa:487289/cfa:100683695/cfa:479545/cfa:477625/cfa:609574/cfa:490031/cfa:474746	25	13	ENSCAFG00000008527/ENSCAFG00000012472/ENSCAFG00000009920/ENSCAFG00000009498/ENSCAFG00000012391/ENSCAFG00000020105/ENSCAFG00000013746/ENSCAFG00000004371/ENSCAFG00000007194/ENSCAFG00000003154/ENSCAFG00000008566/ENSCAFG00000008907/ENSCAFG00000031608	12	ENSCAFG00000005609/ENSCAFG00000014928/ENSCAFG00000008433/ENSCAFG00000016249/ENSCAFG00000010354/ENSCAFG00000012293/ENSCAFG00000000211/ENSCAFG00000009913/ENSCAFG00000017790/ENSCAFG00000018670/ENSCAFG00000005698/ENSCAFG00000019237
cfa04912	GnRH signaling pathway	18/877	88/6815	0.029335	ENSCAFG00000001254/ENSCAFG00000015246/ENSCAFG00000011197/ENSCAFG00000014275/ENSCAFG00000017469/ENSCAFG00000001382/ENSCAFG00000012934/ENSCAFG00000012293/ENSCAFG00000018897/ENSCAFG00000016488/ENSCAFG00000001324/ENSCAFG00000009913/ENSCAFG00000008907/ENSCAFG00000006340/ENSCAFG00000019237/ENSCAFG00000015178/ENSCAFG00000017563/ENSCAFG00000008755	EGR1/PLD1/MMP14/SOS2/CALML4/MAPK13/MAP3K3/ADCY4/JUN/PRKACA/ATF4/ADCY7/ADCY6/SOS1/ADCY9/ELK1/-/SRC	cfa:481528/cfa:488167/cfa:403823/cfa:490682/cfa:478351/cfa:612821/cfa:480481/cfa:480271/cfa:609429/cfa:403556/cfa:474503/cfa:487289/cfa:477625/cfa:483042/cfa:490031/cfa:491860/cfa:476428/cfa:485864	18	3	ENSCAFG00000001324/ENSCAFG00000008907/ENSCAFG00000008755	15	ENSCAFG00000001254/ENSCAFG00000015246/ENSCAFG00000011197/ENSCAFG00000014275/ENSCAFG00000017469/ENSCAFG00000001382/ENSCAFG00000012934/ENSCAFG00000012293/ENSCAFG00000018897/ENSCAFG00000016488/ENSCAFG00000009913/ENSCAFG00000006340/ENSCAFG00000019237/ENSCAFG00000015178/ENSCAFG00000017563
cfa04668	TNF signaling pathway	21/877	107/6815	0.0300914	ENSCAFG00000025016/ENSCAFG00000011197/ENSCAFG00000011157/ENSCAFG00000013762/ENSCAFG00000009818/ENSCAFG00000003005/ENSCAFG00000031326/ENSCAFG00000015197/ENSCAFG00000009282/ENSCAFG00000017040/ENSCAFG00000016422/ENSCAFG00000001382/ENSCAFG00000018171/ENSCAFG00000018897/ENSCAFG00000001324/ENSCAFG00000015712/ENSCAFG00000008409/ENSCAFG00000019605/ENSCAFG00000019798/ENSCAFG00000007249/ENSCAFG00000006108	CXCL6/MMP14/CASP7/PTGS2/NOD2/CREB5/CEBPB/TNFRSF1A/CREB3L1/FOS/TNFRSF1B/MAPK13/CCL5/JUN/ATF4/FAS/VEGFC/IKBKG/CSF1/IL1B/BAG4	cfa:106557449/cfa:403823/cfa:486896/cfa:442942/cfa:487286/cfa:475266/cfa:100856480/cfa:403634/cfa:483636/cfa:490792/cfa:487437/cfa:612821/cfa:403522/cfa:609429/cfa:474503/cfa:486469/cfa:482932/cfa:612576/cfa:611795/cfa:403974/cfa:607954	21	5	ENSCAFG00000025016/ENSCAFG00000009282/ENSCAFG00000018171/ENSCAFG00000001324/ENSCAFG00000008409	16	ENSCAFG00000011197/ENSCAFG00000011157/ENSCAFG00000013762/ENSCAFG00000009818/ENSCAFG00000003005/ENSCAFG00000031326/ENSCAFG00000015197/ENSCAFG00000017040/ENSCAFG00000016422/ENSCAFG00000001382/ENSCAFG00000018897/ENSCAFG00000015712/ENSCAFG00000019605/ENSCAFG00000019798/ENSCAFG00000007249/ENSCAFG00000006108
cfa04621	NOD-like receptor signaling pathway	29/877	159/6815	0.0312477	ENSCAFG00000029897/ENSCAFG00000024473/ENSCAFG00000015493/ENSCAFG00000003518/ENSCAFG00000019685/ENSCAFG00000010686/ENSCAFG00000023107/ENSCAFG00000009818/ENSCAFG00000014860/ENSCAFG00000003029/ENSCAFG00000005502/ENSCAFG00000015023/ENSCAFG00000007865/ENSCAFG00000004966/ENSCAFG00000002723/ENSCAFG00000008959/ENSCAFG00000003992/ENSCAFG00000005704/ENSCAFG00000001382/ENSCAFG00000018171/ENSCAFG00000018897/…	-/MEFV/NLRP1/TLR4/CARD9/NLRP3/OAS2/NOD2/CASP4/CXCL8/VDAC3/-/-/MYD88/-/RIPK2/NAMPT/STING1/MAPK13/CCL5/JUN/OAS3/ANTXR2/TXNIP/IKBKG/BCL2L1/IL1B/CTSB/IRAK4	cfa:100855763/cfa:490041/cfa:489449/cfa:403417/cfa:607492/cfa:490576/cfa:611051/cfa:487286/cfa:403724/cfa:403850/cfa:606963/cfa:474681/cfa:606963/cfa:477024/cfa:100683399/cfa:477936/cfa:100856598/cfa:606815/cfa:612821/cfa:403522/cfa:609429/cfa:477490/cfa:487821/cfa:475829/cfa:612576/cfa:403618/cfa:403974/cfa:486077/cfa:486601	29	5	ENSCAFG00000005502/ENSCAFG00000015023/ENSCAFG00000007865/ENSCAFG00000018171/ENSCAFG00000007053	24	ENSCAFG00000029897/ENSCAFG00000024473/ENSCAFG00000015493/ENSCAFG00000003518/ENSCAFG00000019685/ENSCAFG00000010686/ENSCAFG00000023107/ENSCAFG00000009818/ENSCAFG00000014860/ENSCAFG00000003029/ENSCAFG00000004966/ENSCAFG00000002723/ENSCAFG00000008959/ENSCAFG00000003992/ENSCAFG00000005704/ENSCAFG00000001382/ENSCAFG00000018897/ENSCAFG00000008929/ENSCAFG00000008871/ENSCAFG00000011405/ENSCAFG00000019605/…
cfa04210	Apoptosis	24/877	128/6815	0.0353192	ENSCAFG00000014076/ENSCAFG00000001519/ENSCAFG00000011157/ENSCAFG00000017532/ENSCAFG00000012086/ENSCAFG00000016168/ENSCAFG00000015197/ENSCAFG00000016020/ENSCAFG00000017040/ENSCAFG00000019386/ENSCAFG00000011784/ENSCAFG00000015217/ENSCAFG00000018897/ENSCAFG00000012050/ENSCAFG00000001324/ENSCAFG00000001149/ENSCAFG00000007375/ENSCAFG00000015712/ENSCAFG00000019605/ENSCAFG00000007053/ENSCAFG00000007934/…	CTSH/CSF2RB/CASP7/SEPTIN4/CTSS/BID/TNFRSF1A/ACTB/FOS/GADD45B/ERN1/-/JUN/MCL1/ATF4/-/PARP4/FAS/IKBKG/BCL2L1/CTSB/BCL2A1/LMNB1/CTSZ	cfa:479065/cfa:481276/cfa:486896/cfa:480571/cfa:403400/cfa:100683675/cfa:403634/cfa:403580/cfa:490792/cfa:485069/cfa:610766/cfa:610636/cfa:609429/cfa:403537/cfa:474503/cfa:102156614/cfa:477348/cfa:486469/cfa:612576/cfa:403618/cfa:486077/cfa:488770/cfa:474663/cfa:611983	24	7	ENSCAFG00000017532/ENSCAFG00000016168/ENSCAFG00000015217/ENSCAFG00000001324/ENSCAFG00000001149/ENSCAFG00000007053/ENSCAFG00000012183	17	ENSCAFG00000014076/ENSCAFG00000001519/ENSCAFG00000011157/ENSCAFG00000012086/ENSCAFG00000015197/ENSCAFG00000016020/ENSCAFG00000017040/ENSCAFG00000019386/ENSCAFG00000011784/ENSCAFG00000018897/ENSCAFG00000012050/ENSCAFG00000007375/ENSCAFG00000015712/ENSCAFG00000019605/ENSCAFG00000007934/ENSCAFG00000013979/ENSCAFG00000000593
cfa05222	Small cell lung cancer	17/877	84/6815	0.0368242	ENSCAFG00000014145/ENSCAFG00000014345/ENSCAFG00000019838/ENSCAFG00000013006/ENSCAFG00000013762/ENSCAFG00000003821/ENSCAFG00000018423/ENSCAFG00000013234/ENSCAFG00000007194/ENSCAFG00000010426/ENSCAFG00000019386/ENSCAFG00000014597/ENSCAFG00000016212/ENSCAFG00000019605/ENSCAFG00000007053/ENSCAFG00000010423/ENSCAFG00000029853	ITGA2B/FN1/RXRA/ITGA6/PTGS2/ITGB1/ITGA2/LAMC1/FHIT/COL4A3/GADD45B/ITGAV/MAX/IKBKG/BCL2L1/COL4A4/CDKN1A	cfa:403789/cfa:403845/cfa:491278/cfa:100856563/cfa:442942/cfa:477956/cfa:489208/cfa:480034/cfa:100215999/cfa:403842/cfa:485069/cfa:488437/cfa:609969/cfa:612576/cfa:403618/cfa:403841/cfa:474890	17	12	ENSCAFG00000014145/ENSCAFG00000013006/ENSCAFG00000003821/ENSCAFG00000018423/ENSCAFG00000013234/ENSCAFG00000007194/ENSCAFG00000010426/ENSCAFG00000014597/ENSCAFG00000016212/ENSCAFG00000007053/ENSCAFG00000010423/ENSCAFG00000029853	5	ENSCAFG00000014345/ENSCAFG00000019838/ENSCAFG00000013762/ENSCAFG00000019386/ENSCAFG00000019605
cfa04330	Notch signaling pathway	11/877	48/6815	0.0380557	ENSCAFG00000016387/ENSCAFG00000016815/ENSCAFG00000019633/ENSCAFG00000016399/ENSCAFG00000007651/ENSCAFG00000000791/ENSCAFG00000001125/ENSCAFG00000016039/ENSCAFG00000010476/ENSCAFG00000012775/ENSCAFG00000003383	RBPJ/PSEN1/NOTCH1/LFNG/DTX4/NOTCH4/EP300/PSEN2/NOTCH2/CTBP2/ADAM17	cfa:479122/cfa:403408/cfa:480676/cfa:489891/cfa:483461/cfa:481726/cfa:100684945/cfa:490382/cfa:483148/cfa:100684514/cfa:475662	11	2	ENSCAFG00000000791/ENSCAFG00000016039	9	ENSCAFG00000016387/ENSCAFG00000016815/ENSCAFG00000019633/ENSCAFG00000016399/ENSCAFG00000007651/ENSCAFG00000001125/ENSCAFG00000010476/ENSCAFG00000012775/ENSCAFG00000003383
cfa05221	Acute myeloid leukemia	14/877	66/6815	0.038637	ENSCAFG00000018219/ENSCAFG00000016060/ENSCAFG00000008723/ENSCAFG00000005852/ENSCAFG00000011504/ENSCAFG00000007407/ENSCAFG00000006100/ENSCAFG00000014275/ENSCAFG00000011005/ENSCAFG00000006340/ENSCAFG00000019605/ENSCAFG00000013979/ENSCAFG00000011590/ENSCAFG00000003907	CSF1R/RARA/SPI1/-/FCGR1A/-/DUSP6/SOS2/TCF7L2/SOS1/IKBKG/BCL2A1/RPS6KB2/BRAF	cfa:489188/cfa:480526/cfa:611255/cfa:607076/cfa:403462/cfa:100683573/cfa:482594/cfa:490682/cfa:486894/cfa:483042/cfa:612576/cfa:488770/cfa:610499/cfa:475526	14	1	ENSCAFG00000011590	13	ENSCAFG00000018219/ENSCAFG00000016060/ENSCAFG00000008723/ENSCAFG00000005852/ENSCAFG00000011504/ENSCAFG00000007407/ENSCAFG00000006100/ENSCAFG00000014275/ENSCAFG00000011005/ENSCAFG00000006340/ENSCAFG00000019605/ENSCAFG00000013979/ENSCAFG00000003907
cfa04064	NF-kappa B signaling pathway	18/877	91/6815	0.0396554	ENSCAFG00000005852/ENSCAFG00000003518/ENSCAFG00000002147/ENSCAFG00000013762/ENSCAFG00000003029/ENSCAFG00000017333/ENSCAFG00000015197/ENSCAFG00000004966/ENSCAFG00000019386/ENSCAFG00000015184/ENSCAFG00000010432/ENSCAFG00000019605/ENSCAFG00000007053/ENSCAFG00000007249/ENSCAFG00000013979/ENSCAFG00000009700/ENSCAFG00000015190/ENSCAFG00000030292	-/TLR4/IL1R1/PTGS2/CXCL8/LAT/TNFRSF1A/MYD88/GADD45B/LTBR/TIRAP/IKBKG/BCL2L1/IL1B/BCL2A1/IRAK4/PLAU/LTB	cfa:607076/cfa:403417/cfa:481328/cfa:442942/cfa:403850/cfa:607947/cfa:403634/cfa:477024/cfa:485069/cfa:486728/cfa:609544/cfa:612576/cfa:403618/cfa:403974/cfa:488770/cfa:486601/cfa:403426/cfa:481712	18	3	ENSCAFG00000017333/ENSCAFG00000007053/ENSCAFG00000030292	15	ENSCAFG00000005852/ENSCAFG00000003518/ENSCAFG00000002147/ENSCAFG00000013762/ENSCAFG00000003029/ENSCAFG00000015197/ENSCAFG00000004966/ENSCAFG00000019386/ENSCAFG00000015184/ENSCAFG00000010432/ENSCAFG00000019605/ENSCAFG00000007249/ENSCAFG00000013979/ENSCAFG00000009700/ENSCAFG00000015190
cfa04540	Gap junction	17/877	85/6815	0.0407386	ENSCAFG00000008527/ENSCAFG00000042390/ENSCAFG00000032130/ENSCAFG00000011532/ENSCAFG00000009337/ENSCAFG00000014275/ENSCAFG00000032342/ENSCAFG00000015217/ENSCAFG00000012293/ENSCAFG00000016488/ENSCAFG00000008566/ENSCAFG00000009913/ENSCAFG00000008907/ENSCAFG00000006340/ENSCAFG00000019237/ENSCAFG00000006059/ENSCAFG00000008755	GUCY1A1/TUBB2A/TUBB1/EGF/TUBB2B/SOS2/PDGFD/-/ADCY4/PRKACA/GUCY1B1/ADCY7/ADCY6/SOS1/ADCY9/CSNK1D/SRC	cfa:482663/cfa:478702/cfa:485950/cfa:403657/cfa:478702/cfa:490682/cfa:479460/cfa:610636/cfa:480271/cfa:403556/cfa:553102/cfa:487289/cfa:477625/cfa:483042/cfa:490031/cfa:475928/cfa:485864	17	10	ENSCAFG00000008527/ENSCAFG00000042390/ENSCAFG00000032130/ENSCAFG00000011532/ENSCAFG00000009337/ENSCAFG00000032342/ENSCAFG00000015217/ENSCAFG00000008566/ENSCAFG00000008907/ENSCAFG00000008755	7	ENSCAFG00000014275/ENSCAFG00000012293/ENSCAFG00000016488/ENSCAFG00000009913/ENSCAFG00000006340/ENSCAFG00000019237/ENSCAFG00000006059
cfa04630	JAK-STAT signaling pathway	24/877	130/6815	0.0414976	ENSCAFG00000018932/ENSCAFG00000003376/ENSCAFG00000001519/ENSCAFG00000018359/ENSCAFG00000017411/ENSCAFG00000011532/ENSCAFG00000023766/ENSCAFG00000030501/ENSCAFG00000005210/ENSCAFG00000011041/ENSCAFG00000000260/ENSCAFG00000014275/ENSCAFG00000023298/ENSCAFG00000009095/ENSCAFG00000001125/ENSCAFG00000012050/ENSCAFG00000017184/ENSCAFG00000000258/ENSCAFG00000012844/ENSCAFG00000012468/ENSCAFG00000006340/…	FHL1/CSF3R/CSF2RB/IL13RA1/EPOR/EGF/MPL/-/IL2RA/CSF2RA/IFNGR1/SOS2/-/-/EP300/MCL1/IL6R/IL22RA2/IL10RA/OSM/SOS1/BCL2L1/SOCS6/CDKN1A	cfa:492162/cfa:607605/cfa:481276/cfa:403623/cfa:484943/cfa:403657/cfa:610801/cfa:487739/cfa:403870/cfa:609266/cfa:100856077/cfa:490682/cfa:611642/cfa:100856276/cfa:100684945/cfa:403537/cfa:612271/cfa:100856046/cfa:610823/cfa:611921/cfa:483042/cfa:403618/cfa:100856303/cfa:474890	24	8	ENSCAFG00000018932/ENSCAFG00000017411/ENSCAFG00000011532/ENSCAFG00000023766/ENSCAFG00000005210/ENSCAFG00000023298/ENSCAFG00000007053/ENSCAFG00000029853	16	ENSCAFG00000003376/ENSCAFG00000001519/ENSCAFG00000018359/ENSCAFG00000030501/ENSCAFG00000011041/ENSCAFG00000000260/ENSCAFG00000014275/ENSCAFG00000009095/ENSCAFG00000001125/ENSCAFG00000012050/ENSCAFG00000017184/ENSCAFG00000000258/ENSCAFG00000012844/ENSCAFG00000012468/ENSCAFG00000006340/ENSCAFG00000000036
cfa05142	Chagas disease (American trypanosomiasis)	20/877	105/6815	0.0446258	ENSCAFG00000003518/ENSCAFG00000030501/ENSCAFG00000000260/ENSCAFG00000012998/ENSCAFG00000003029/ENSCAFG00000008351/ENSCAFG00000015197/ENSCAFG00000004966/ENSCAFG00000017040/ENSCAFG00000019279/ENSCAFG00000001382/ENSCAFG00000009095/ENSCAFG00000018171/ENSCAFG00000018897/ENSCAFG00000015712/ENSCAFG00000010815/ENSCAFG00000019605/ENSCAFG00000007249/ENSCAFG00000029072/ENSCAFG00000009700	TLR4/-/IFNGR1/ACE/CXCL8/TLR2/TNFRSF1A/MYD88/FOS/GNA15/MAPK13/-/CCL5/JUN/FAS/TGFB2/IKBKG/IL1B/-/IRAK4	cfa:403417/cfa:487739/cfa:100856077/cfa:610668/cfa:403850/cfa:448807/cfa:403634/cfa:477024/cfa:490792/cfa:485063/cfa:612821/cfa:100856276/cfa:403522/cfa:609429/cfa:486469/cfa:488596/cfa:612576/cfa:403974/cfa:611571/cfa:486601	20	3	ENSCAFG00000012998/ENSCAFG00000018171/ENSCAFG00000029072	17	ENSCAFG00000003518/ENSCAFG00000030501/ENSCAFG00000000260/ENSCAFG00000003029/ENSCAFG00000008351/ENSCAFG00000015197/ENSCAFG00000004966/ENSCAFG00000017040/ENSCAFG00000019279/ENSCAFG00000001382/ENSCAFG00000009095/ENSCAFG00000018897/ENSCAFG00000015712/ENSCAFG00000010815/ENSCAFG00000019605/ENSCAFG00000007249/ENSCAFG00000009700
cfa05206	MicroRNAs in cancer	29/877	164/6815	0.0447583	ENSCAFG00000001938/ENSCAFG00000006491/ENSCAFG00000013735/ENSCAFG00000049597/ENSCAFG00000004529/ENSCAFG00000013762/ENSCAFG00000013442/ENSCAFG00000019633/ENSCAFG00000011839/ENSCAFG00000006164/ENSCAFG00000014275/ENSCAFG00000016966/ENSCAFG00000004159/ENSCAFG00000029189/ENSCAFG00000000791/ENSCAFG00000001125/ENSCAFG00000010476/ENSCAFG00000001711/ENSCAFG00000012050/ENSCAFG00000012546/ENSCAFG00000015188/…	VEGFA/ITGA5/ITGB3/MARCKS/VIM/PTGS2/WNT3/NOTCH1/CYP24A1/CYP1B1/SOS2/TPM1/DNMT3A/TIMP3/NOTCH4/EP300/NOTCH2/HMOX1/MCL1/HDAC4/CRKL/TGFB2/PRKCE/SOS1/IRS2/CD44/CRK/PLAU/CDKN1A	cfa:403802/cfa:486493/cfa:403788/cfa:612436/cfa:477991/cfa:442942/cfa:609107/cfa:480676/cfa:485935/cfa:483038/cfa:490682/cfa:478332/cfa:482996/cfa:481289/cfa:481726/cfa:100684945/cfa:483148/cfa:442987/cfa:403537/cfa:607662/cfa:608125/cfa:488596/cfa:609934/cfa:483042/cfa:485548/cfa:403939/cfa:100684309/cfa:403426/cfa:474890	29	7	ENSCAFG00000013735/ENSCAFG00000011839/ENSCAFG00000016966/ENSCAFG00000029189/ENSCAFG00000000791/ENSCAFG00000006889/ENSCAFG00000029853	22	ENSCAFG00000001938/ENSCAFG00000006491/ENSCAFG00000049597/ENSCAFG00000004529/ENSCAFG00000013762/ENSCAFG00000013442/ENSCAFG00000019633/ENSCAFG00000006164/ENSCAFG00000014275/ENSCAFG00000004159/ENSCAFG00000001125/ENSCAFG00000010476/ENSCAFG00000001711/ENSCAFG00000012050/ENSCAFG00000012546/ENSCAFG00000015188/ENSCAFG00000010815/ENSCAFG00000002610/ENSCAFG00000006340/ENSCAFG00000006058/ENSCAFG00000019157/…
cfa04921	Oxytocin signaling pathway	26/877	145/6815	0.0477656	ENSCAFG00000029897/ENSCAFG00000008527/ENSCAFG00000008540/ENSCAFG00000012119/ENSCAFG00000005773/ENSCAFG00000010736/ENSCAFG00000013762/ENSCAFG00000003977/ENSCAFG00000016020/ENSCAFG00000017040/ENSCAFG00000017469/ENSCAFG00000010595/ENSCAFG00000012293/ENSCAFG00000018897/ENSCAFG00000016488/ENSCAFG00000008566/ENSCAFG00000009913/ENSCAFG00000018614/ENSCAFG00000008907/ENSCAFG00000005779/ENSCAFG00000019237/…	-/GUCY1A1/MYL9/MYLK/CACNB4/KCNJ2/PTGS2/PIK3CG/ACTB/FOS/CALML4/RGS2/ADCY4/JUN/PRKACA/GUCY1B1/ADCY7/PRKAA1/ADCY6/PPP1R12A/ADCY9/ELK1/-/MYL6/SRC/CDKN1A	cfa:100855763/cfa:482663/cfa:485856/cfa:488012/cfa:609361/cfa:403717/cfa:442942/cfa:483266/cfa:403580/cfa:490792/cfa:478351/cfa:488584/cfa:480271/cfa:609429/cfa:403556/cfa:553102/cfa:487289/cfa:479351/cfa:477625/cfa:475411/cfa:490031/cfa:491860/cfa:476428/cfa:607030/cfa:485864/cfa:474890	26	9	ENSCAFG00000008527/ENSCAFG00000008540/ENSCAFG00000012119/ENSCAFG00000008566/ENSCAFG00000018614/ENSCAFG00000008907/ENSCAFG00000042554/ENSCAFG00000008755/ENSCAFG00000029853	17	ENSCAFG00000029897/ENSCAFG00000005773/ENSCAFG00000010736/ENSCAFG00000013762/ENSCAFG00000003977/ENSCAFG00000016020/ENSCAFG00000017040/ENSCAFG00000017469/ENSCAFG00000010595/ENSCAFG00000012293/ENSCAFG00000018897/ENSCAFG00000016488/ENSCAFG00000009913/ENSCAFG00000005779/ENSCAFG00000019237/ENSCAFG00000015178/ENSCAFG00000017563
cfa04924	Renin secretion	13/877	62/6815	0.0491173	ENSCAFG00000003102/ENSCAFG00000008527/ENSCAFG00000010736/ENSCAFG00000012998/ENSCAFG00000012391/ENSCAFG00000014701/ENSCAFG00000017469/ENSCAFG00000016488/ENSCAFG00000020249/ENSCAFG00000008566/ENSCAFG00000008907/ENSCAFG00000007934/ENSCAFG00000017563	AQP1/GUCY1A1/KCNJ2/ACE/PDE3A/PTGER2/CALML4/PRKACA/CLCA2/GUCY1B1/ADCY6/CTSB/-	cfa:403732/cfa:482663/cfa:403717/cfa:610668/cfa:610836/cfa:403797/cfa:478351/cfa:403556/cfa:612510/cfa:553102/cfa:477625/cfa:486077/cfa:476428	13	7	ENSCAFG00000003102/ENSCAFG00000008527/ENSCAFG00000012998/ENSCAFG00000012391/ENSCAFG00000020249/ENSCAFG00000008566/ENSCAFG00000008907	6	ENSCAFG00000010736/ENSCAFG00000014701/ENSCAFG00000017469/ENSCAFG00000016488/ENSCAFG00000007934/ENSCAFG00000017563
cfa00410	beta-Alanine metabolism	7/877	27/6815	0.0499445	ENSCAFG00000006089/ENSCAFG00000020062/ENSCAFG00000011171/ENSCAFG00000011597/ENSCAFG00000019030/ENSCAFG00000000676/ENSCAFG00000014660	SMOX/DPYD/ALDH3B1/CARNS1/ABAT/DPYS/AOC3	cfa:485787/cfa:479935/cfa:476003/cfa:483695/cfa:479856/cfa:100856067/cfa:480511	7	4	ENSCAFG00000006089/ENSCAFG00000019030/ENSCAFG00000000676/ENSCAFG00000014660	3	ENSCAFG00000020062/ENSCAFG00000011171/ENSCAFG00000011597
